# Supplementary material for: Design of AIEgens for near-infrared IIb imaging through structural modulation at molecular and morphological levels
Source: Nat Commun. 2020 Mar 9;11:1255. doi: 10.1038/s41467-020-15095-1 (PMC7062876; doi:10.1038/s41467-020-15095-1)
Supplement: Supplementary file 6 — Source Data [file 41467_2020_15095_MOESM6_ESM.xlsx]

## Sheet: Fig.2c-d
Fig. 2c		2TT-oC26B		2TT-oC610B		2TT-oC6B		Fig. 2d		2TT-oC26B		2TT-oC610B		2TT-oC6B		IR26
	850	0.01496	850	0.01605	850	0.01794			0.091	20.89	0.091	18.87	0.084	16.47	0.118	6.05
	851	0.01333	851	0.01421	851	0.01648			0.062	16.72	0.078	17.38	0.067	15.07	0.089	5.85
	852	0.01184	852	0.01252	852	0.01514			0.052	15.17	0.06	15.05	0.053	13.2	0.065	5.7
	853	0.01048	853	0.01098	853	0.01393			0.041	12.48	0.043	12.83	0.039	11.45	0.03	5.5
	854	0.00926	854	0.00959	854	0.01283			0.027	10.59	0.017	9.24	0.025	9.42	0.01	5.35
	855	0.00816	855	0.00834	855	0.01186
	856	0.0072	856	0.00723	856	0.011
	857	0.00637	857	0.00628	857	0.01027
	858	0.00567	858	0.00546	858	0.00966
	859	0.00511	859	0.0048	859	0.00917
	860	0.00468	860	0.00428	860	0.0088
	861	0.00443	861	0.00396	861	0.00859
	862	0.00434	862	0.0038	862	0.00853
	863	0.00437	863	0.00379	863	0.00858
	864	0.00451	864	0.0039	864	0.00873
	865	0.00474	865	0.0041	865	0.00896
	866	0.00502	866	0.00438	866	0.00926
	867	0.00536	867	0.00473	867	0.00962
	868	0.00573	868	0.00512	868	0.01003
	869	0.00615	869	0.00556	869	0.01048
	870	0.0066	870	0.00605	870	0.01096
	871	0.0071	871	0.0066	871	0.01149
	872	0.00766	872	0.00722	872	0.01208
	873	0.00831	873	0.00795	873	0.01274
	874	0.00908	874	0.00881	874	0.01351
	875	0.01002	875	0.00985	875	0.01442
	876	0.01116	876	0.01112	876	0.01551
	877	0.01257	877	0.01266	877	0.01682
	878	0.01429	878	0.01453	878	0.0184
	879	0.01639	879	0.01679	879	0.02031
	880	0.01891	880	0.01949	880	0.02258
	881	0.02192	881	0.0227	881	0.02527
	882	0.02539	882	0.0264	882	0.02836
	883	0.02933	883	0.0306	883	0.03187
	884	0.03375	884	0.03532	884	0.0358
	885	0.03867	885	0.04056	885	0.04016
	886	0.04409	886	0.04634	886	0.04494
	887	0.05001	887	0.05265	887	0.05014
	888	0.05641	888	0.05948	888	0.05573
	889	0.0633	889	0.06681	889	0.0617
	890	0.07066	890	0.07464	890	0.06803
	891	0.07846	891	0.08294	891	0.07472
	892	0.08669	892	0.09169	892	0.08174
	893	0.09533	893	0.10086	893	0.08909
	894	0.10435	894	0.11043	894	0.09676
	895	0.11373	895	0.12036	895	0.10473
	896	0.12344	896	0.13061	896	0.11298
	897	0.13342	897	0.14113	897	0.12149
	898	0.14364	898	0.15189	898	0.13023
	899	0.15405	899	0.16282	899	0.13917
	900	0.16459	900	0.17388	900	0.14829
	901	0.1752	901	0.18501	901	0.15754
	902	0.18582	902	0.19615	902	0.16689
	903	0.19641	903	0.20726	903	0.17631
	904	0.20693	904	0.21827	904	0.18575
	905	0.21732	905	0.22916	905	0.19516
	906	0.22757	906	0.23986	906	0.20452
	907	0.23763	907	0.25036	907	0.21378
	908	0.24749	908	0.26061	908	0.22291
	909	0.25713	909	0.2706	909	0.23188
	910	0.26655	910	0.28032	910	0.2407
	911	0.27574	911	0.28978	911	0.24935
	912	0.28472	912	0.29898	912	0.25784
	913	0.29351	913	0.30794	913	0.26618
	914	0.30211	914	0.31669	914	0.27438
	915	0.31056	915	0.32525	915	0.28247
	916	0.31888	916	0.33365	916	0.29044
	917	0.3271	917	0.34192	917	0.29833
	918	0.33523	918	0.35007	918	0.30614
	919	0.34329	919	0.35814	919	0.31391
	920	0.3513	920	0.36615	920	0.32166
	921	0.35927	921	0.37412	921	0.32939
	922	0.36724	922	0.38208	922	0.33714
	923	0.37523	923	0.39004	923	0.34492
	924	0.38327	924	0.39802	924	0.35272
	925	0.39135	925	0.40602	925	0.36057
	926	0.3995	926	0.41407	926	0.36846
	927	0.40773	927	0.42215	927	0.3764
	928	0.41604	928	0.43029	928	0.38439
	929	0.42444	929	0.43848	929	0.39246
	930	0.43294	930	0.44674	930	0.4006
	931	0.44153	931	0.45507	931	0.40882
	932	0.45023	932	0.46348	932	0.41713
	933	0.45901	933	0.47199	933	0.42555
	934	0.46787	934	0.48059	934	0.43406
	935	0.47681	935	0.48929	935	0.44266
	936	0.4858	936	0.49807	936	0.45134
	937	0.49483	937	0.50691	937	0.4601
	938	0.50388	938	0.51581	938	0.46893
	939	0.51293	939	0.52476	939	0.47782
	940	0.52195	940	0.53372	940	0.48678
	941	0.53094	941	0.54268	941	0.4958
	942	0.53989	942	0.55164	942	0.50486
	943	0.54879	943	0.56056	943	0.51395
	944	0.55762	944	0.56943	944	0.52306
	945	0.56637	945	0.57824	945	0.53219
	946	0.57505	946	0.58697	946	0.54132
	947	0.58363	947	0.5956	947	0.55043
	948	0.59212	948	0.60413	948	0.55952
	949	0.60053	949	0.61256	949	0.56859
	950	0.60886	950	0.62091	950	0.57762
	951	0.61712	951	0.62917	951	0.5866
	952	0.6253	952	0.63737	952	0.59552
	953	0.63341	953	0.64551	953	0.60436
	954	0.64147	954	0.6536	954	0.61312
	955	0.64947	955	0.66163	955	0.62178
	956	0.65741	956	0.6696	956	0.63032
	957	0.6653	957	0.67751	957	0.63876
	958	0.67313	958	0.68536	958	0.6471
	959	0.6809	959	0.69314	959	0.65535
	960	0.68861	960	0.70085	960	0.6635
	961	0.69627	961	0.70849	961	0.67155
	962	0.70386	962	0.71604	962	0.67952
	963	0.71138	963	0.7235	963	0.68741
	964	0.71883	964	0.73085	964	0.69521
	965	0.72619	965	0.7381	965	0.70295
	966	0.73347	966	0.74522	966	0.7106
	967	0.74067	967	0.7522	967	0.71818
	968	0.74776	968	0.75905	968	0.72568
	969	0.75476	969	0.76576	969	0.73309
	970	0.76165	970	0.77234	970	0.7404
	971	0.76843	971	0.77878	971	0.74761
	972	0.77507	972	0.7851	972	0.75469
	973	0.78158	973	0.79128	973	0.76163
	974	0.78795	974	0.79732	974	0.76843
	975	0.79416	975	0.80322	975	0.77507
	976	0.80021	976	0.80897	976	0.78154
	977	0.80609	977	0.81459	977	0.78785
	978	0.81179	978	0.82008	978	0.794
	979	0.81732	979	0.82545	979	0.79999
	980	0.82269	980	0.83071	980	0.80581
	981	0.82789	981	0.83586	981	0.81148
	982	0.83294	982	0.84092	982	0.817
	983	0.83786	983	0.84589	983	0.82239
	984	0.84266	984	0.85078	984	0.82768
	985	0.84736	985	0.85558	985	0.83286
	986	0.85199	986	0.8603	986	0.83797
	987	0.85655	987	0.86495	987	0.843
	988	0.86108	988	0.86953	988	0.84797
	989	0.86558	989	0.87406	989	0.8529
	990	0.87006	990	0.87854	990	0.8578
	991	0.87453	991	0.88297	991	0.86267
	992	0.87899	992	0.88736	992	0.86752
	993	0.88344	993	0.8917	993	0.87236
	994	0.88789	994	0.896	994	0.87719
	995	0.89232	995	0.90026	995	0.88202
	996	0.89673	996	0.90449	996	0.88686
	997	0.90112	997	0.90869	997	0.89171
	998	0.90548	998	0.91287	998	0.89658
	999	0.90982	999	0.91703	999	0.90145
	1000	0.91413	1000	0.92117	1000	0.90633
	1001	0.91841	1001	0.9253	1001	0.91122
	1002	0.92267	1002	0.92941	1002	0.91611
	1003	0.9269	1003	0.93348	1003	0.92101
	1004	0.93109	1004	0.93751	1004	0.92589
	1005	0.93526	1005	0.94148	1005	0.93076
	1006	0.93937	1006	0.94539	1006	0.93558
	1007	0.94344	1007	0.94922	1007	0.94033
	1008	0.94744	1008	0.95296	1008	0.94501
	1009	0.95136	1009	0.9566	1009	0.94957
	1010	0.95518	1010	0.96013	1010	0.95399
	1011	0.95888	1011	0.96352	1011	0.95826
	1012	0.96244	1012	0.96677	1012	0.96233
	1013	0.96585	1013	0.96986	1013	0.96619
	1014	0.96907	1014	0.97279	1014	0.96981
	1015	0.9721	1015	0.97556	1015	0.97319
	1016	0.97492	1016	0.97816	1016	0.97631
	1017	0.97753	1017	0.98058	1017	0.97915
	1018	0.97992	1018	0.98283	1018	0.98171
	1019	0.9821	1019	0.9849	1019	0.984
	1020	0.98407	1020	0.98678	1020	0.98603
	1021	0.98583	1021	0.98848	1021	0.9878
	1022	0.98739	1022	0.98998	1022	0.98934
	1023	0.98876	1023	0.99128	1023	0.99068
	1024	0.98995	1024	0.99238	1024	0.99183
	1025	0.99095	1025	0.99329	1025	0.9928
	1026	0.99178	1026	0.99399	1026	0.99362
	1027	0.99244	1027	0.99451	1027	0.99431
	1028	0.99295	1028	0.99485	1028	0.99488
	1029	0.9933	1029	0.99501	1029	0.99533
	1030	0.9935	1030	0.99501	1030	0.99569
	1031	0.99354	1031	0.99486	1031	0.99596
	1032	0.99345	1032	0.99456	1032	0.99615
	1033	0.99322	1033	0.99413	1033	0.99626
	1034	0.99285	1034	0.99359	1034	0.99631
	1035	0.99236	1035	0.99296	1035	0.99628
	1036	0.99175	1036	0.99223	1036	0.99619
	1037	0.99105	1037	0.99141	1037	0.99603
	1038	0.99026	1038	0.99052	1038	0.99582
	1039	0.98941	1039	0.98956	1039	0.99554
	1040	0.98849	1040	0.98854	1040	0.99522
	1041	0.98754	1041	0.98745	1041	0.99486
	1042	0.98655	1042	0.98631	1042	0.99446
	1043	0.98555	1043	0.98513	1043	0.99402
	1044	0.98453	1044	0.9839	1044	0.99355
	1045	0.98352	1045	0.98263	1045	0.99305
	1046	0.98251	1046	0.98133	1046	0.9925
	1047	0.98151	1047	0.98	1047	0.99192
	1048	0.98052	1048	0.97864	1048	0.99129
	1049	0.97953	1049	0.97725	1049	0.99062
	1050	0.97855	1050	0.97584	1050	0.98991
	1051	0.97755	1051	0.97439	1051	0.98915
	1052	0.97654	1052	0.9729	1052	0.98834
	1053	0.9755	1053	0.97139	1053	0.98747
	1054	0.97444	1054	0.96985	1054	0.98655
	1055	0.97334	1055	0.96827	1055	0.98556
	1056	0.97221	1056	0.96667	1056	0.98452
	1057	0.97104	1057	0.96504	1057	0.98342
	1058	0.96985	1058	0.9634	1058	0.98227
	1059	0.96863	1059	0.96174	1059	0.98107
	1060	0.96739	1060	0.96007	1060	0.97983
	1061	0.96614	1061	0.9584	1061	0.97857
	1062	0.96489	1062	0.95674	1062	0.97728
	1063	0.96363	1063	0.95509	1063	0.97599
	1064	0.96237	1064	0.95345	1064	0.97469
	1065	0.96111	1065	0.95182	1065	0.97339
	1066	0.95983	1066	0.95019	1066	0.97209
	1067	0.95853	1067	0.94856	1067	0.9708
	1068	0.9572	1068	0.94692	1068	0.96952
	1069	0.95582	1069	0.94524	1069	0.96823
	1070	0.95437	1070	0.94352	1070	0.96693
	1071	0.95284	1071	0.94173	1071	0.9656
	1072	0.9512	1072	0.93986	1072	0.96423
	1073	0.94944	1073	0.93792	1073	0.96279
	1074	0.94755	1074	0.93588	1074	0.96126
	1075	0.94554	1075	0.93374	1075	0.95963
	1076	0.94339	1076	0.93149	1076	0.95786
	1077	0.94111	1077	0.92914	1077	0.95595
	1078	0.93871	1078	0.92669	1078	0.95388
	1079	0.93618	1079	0.92414	1079	0.95165
	1080	0.93355	1080	0.92148	1080	0.94925
	1081	0.93082	1081	0.91874	1081	0.94669
	1082	0.92799	1082	0.91591	1082	0.94398
	1083	0.92508	1083	0.91299	1083	0.94111
	1084	0.9221	1084	0.90998	1084	0.9381
	1085	0.91904	1085	0.90689	1085	0.93496
	1086	0.91591	1086	0.90372	1086	0.93172
	1087	0.91271	1087	0.90046	1087	0.92839
	1088	0.90945	1088	0.89713	1088	0.92499
	1089	0.90612	1089	0.89371	1089	0.92151
	1090	0.90273	1090	0.89021	1090	0.91798
	1091	0.89927	1091	0.88664	1091	0.9144
	1092	0.89575	1092	0.883	1092	0.91078
	1093	0.89216	1093	0.8793	1093	0.90711
	1094	0.88853	1094	0.87555	1094	0.90342
	1095	0.88486	1095	0.87175	1095	0.89968
	1096	0.88114	1096	0.86792	1096	0.89592
	1097	0.87739	1097	0.86404	1097	0.89213
	1098	0.87361	1098	0.86012	1098	0.88831
	1099	0.8698	1099	0.85616	1099	0.88448
	1100	0.86596	1100	0.85215	1100	0.88063
	1101	0.8621	1101	0.84808	1101	0.87677
	1102	0.8582	1102	0.84394	1102	0.87289
	1103	0.85427	1103	0.83972	1103	0.86898
	1104	0.85031	1104	0.83541	1104	0.86506
	1105	0.84631	1105	0.83101	1105	0.86113
	1106	0.84226	1106	0.8265	1106	0.85716
	1107	0.83818	1107	0.8219	1107	0.85316
	1108	0.83405	1108	0.8172	1108	0.84912
	1109	0.82988	1109	0.81242	1109	0.84503
	1110	0.82568	1110	0.80757	1110	0.84088
	1111	0.82144	1111	0.80268	1111	0.83667
	1112	0.81718	1112	0.79776	1112	0.8324
	1113	0.8129	1113	0.79285	1113	0.82808
	1114	0.80863	1114	0.78797	1114	0.82371
	1115	0.80436	1115	0.78313	1115	0.8193
	1116	0.80011	1116	0.77837	1116	0.81488
	1117	0.79588	1117	0.7737	1117	0.81046
	1118	0.79167	1118	0.76914	1118	0.80606
	1119	0.78749	1119	0.76471	1119	0.80171
	1120	0.78335	1120	0.7604	1120	0.79742
	1121	0.77924	1121	0.75624	1121	0.79321
	1122	0.77516	1122	0.75222	1122	0.78911
	1123	0.77113	1123	0.74834	1123	0.78513
	1124	0.76714	1124	0.7446	1124	0.78128
	1125	0.7632	1125	0.741	1125	0.77756
	1126	0.75931	1126	0.73754	1126	0.77397
	1127	0.75548	1127	0.7342	1127	0.77052
	1128	0.7517	1128	0.73099	1128	0.76719
	1129	0.74798	1129	0.72789	1129	0.76398
	1130	0.74432	1130	0.72489	1130	0.76089
	1131	0.74072	1131	0.72197	1131	0.75789
	1132	0.73717	1132	0.71913	1132	0.755
	1133	0.73368	1133	0.71634	1133	0.75217
	1134	0.73025	1134	0.71359	1134	0.7494
	1135	0.72686	1135	0.71087	1135	0.74668
	1136	0.72353	1136	0.70817	1136	0.74398
	1137	0.72025	1137	0.70546	1137	0.74129
	1138	0.71701	1138	0.70274	1138	0.7386
	1139	0.71382	1139	0.69999	1139	0.73589
	1140	0.71068	1140	0.6972	1140	0.73313
	1141	0.7076	1141	0.69436	1141	0.73033
	1142	0.70457	1142	0.69148	1142	0.72747
	1143	0.70159	1143	0.68855	1143	0.72453
	1144	0.69867	1144	0.68555	1144	0.72151
	1145	0.6958	1145	0.6825	1145	0.7184
	1146	0.69298	1146	0.67939	1146	0.7152
	1147	0.6902	1147	0.67623	1147	0.71192
	1148	0.68744	1148	0.67302	1148	0.70856
	1149	0.6847	1149	0.66976	1149	0.70514
	1150	0.68195	1150	0.66643	1150	0.70167
	1151	0.67919	1151	0.66305	1151	0.69816
	1152	0.67638	1152	0.65962	1152	0.69463
	1153	0.67353	1153	0.65614	1153	0.69108
	1154	0.67061	1154	0.65263	1154	0.68751
	1155	0.66762	1155	0.64908	1155	0.68394
	1156	0.66457	1156	0.6455	1156	0.68038
	1157	0.66143	1157	0.64191	1157	0.67684
	1158	0.65822	1158	0.6383	1158	0.67331
	1159	0.65493	1159	0.6347	1159	0.66979
	1160	0.65158	1160	0.63111	1160	0.66629
	1161	0.64818	1161	0.62754	1161	0.66282
	1162	0.64473	1162	0.62399	1162	0.65936
	1163	0.64125	1163	0.62047	1163	0.65591
	1164	0.63774	1164	0.61698	1164	0.65248
	1165	0.63422	1165	0.61353	1165	0.64907
	1166	0.6307	1166	0.61011	1166	0.64567
	1167	0.62719	1167	0.60673	1167	0.64231
	1168	0.6237	1168	0.60336	1168	0.63897
	1169	0.62023	1169	0.60002	1169	0.63566
	1170	0.61679	1170	0.59669	1170	0.63239
	1171	0.61338	1171	0.59336	1171	0.62915
	1172	0.61002	1172	0.59005	1172	0.62593
	1173	0.60671	1173	0.58676	1173	0.62273
	1174	0.60345	1174	0.58348	1174	0.61954
	1175	0.60025	1175	0.58021	1175	0.61636
	1176	0.59711	1176	0.57696	1176	0.61318
	1177	0.59403	1177	0.57373	1177	0.60999
	1178	0.591	1178	0.57053	1178	0.60679
	1179	0.58801	1179	0.56736	1179	0.60356
	1180	0.58505	1180	0.56422	1180	0.60031
	1181	0.58212	1181	0.56111	1181	0.59703
	1182	0.57919	1182	0.55803	1182	0.59371
	1183	0.57627	1183	0.55497	1183	0.59036
	1184	0.57334	1184	0.55192	1184	0.58698
	1185	0.57039	1185	0.54889	1185	0.58358
	1186	0.56743	1186	0.54585	1186	0.58018
	1187	0.56443	1187	0.54282	1187	0.57679
	1188	0.56139	1188	0.53978	1188	0.57342
	1189	0.55833	1189	0.53672	1189	0.57008
	1190	0.55525	1190	0.53365	1190	0.56677
	1191	0.55215	1191	0.53059	1191	0.56351
	1192	0.54904	1192	0.52752	1192	0.5603
	1193	0.54595	1193	0.52448	1193	0.55714
	1194	0.54289	1194	0.52145	1194	0.55404
	1195	0.53986	1195	0.51845	1195	0.55102
	1196	0.53686	1196	0.5155	1196	0.54806
	1197	0.53391	1197	0.5126	1197	0.54517
	1198	0.53101	1198	0.50977	1198	0.54234
	1199	0.52815	1199	0.50699	1199	0.53957
	1200	0.52534	1200	0.50429	1200	0.53687
	1201	0.52257	1201	0.50165	1201	0.53422
	1202	0.51986	1202	0.49907	1202	0.53162
	1203	0.5172	1203	0.49655	1203	0.52909
	1204	0.51459	1204	0.49408	1204	0.52661
	1205	0.51203	1205	0.49165	1205	0.5242
	1206	0.50952	1206	0.48925	1206	0.52186
	1207	0.50705	1207	0.48687	1207	0.51957
	1208	0.50463	1208	0.4845	1208	0.51734
	1209	0.50226	1209	0.48214	1209	0.51515
	1210	0.49994	1210	0.47979	1210	0.51299
	1211	0.49767	1211	0.47743	1211	0.51084
	1212	0.49544	1212	0.47508	1212	0.50869
	1213	0.49325	1213	0.47272	1213	0.50653
	1214	0.4911	1214	0.47036	1214	0.50435
	1215	0.48897	1215	0.468	1215	0.50212
	1216	0.48684	1216	0.46565	1216	0.49982
	1217	0.48472	1217	0.46331	1217	0.49744
	1218	0.48258	1218	0.46097	1218	0.49496
	1219	0.48042	1219	0.45865	1219	0.49239
	1220	0.47824	1220	0.45634	1220	0.48972
	1221	0.47602	1221	0.45404	1221	0.48695
	1222	0.47377	1222	0.45175	1222	0.4841
	1223	0.47148	1223	0.44948	1223	0.48116
	1224	0.46914	1224	0.44721	1224	0.47817
	1225	0.46677	1225	0.44495	1225	0.47513
	1226	0.46436	1226	0.4427	1226	0.47207
	1227	0.46191	1227	0.44046	1227	0.46901
	1228	0.45944	1228	0.43821	1228	0.46595
	1229	0.45696	1229	0.43597	1229	0.46291
	1230	0.45448	1230	0.43371	1230	0.4599
	1231	0.452	1231	0.43145	1231	0.45694
	1232	0.44953	1232	0.42917	1232	0.45405
	1233	0.44707	1233	0.42686	1233	0.45123
	1234	0.44462	1234	0.42453	1234	0.44848
	1235	0.44217	1235	0.42216	1235	0.44581
	1236	0.43974	1236	0.41975	1236	0.44321
	1237	0.43731	1237	0.41729	1237	0.44068
	1238	0.43487	1238	0.41477	1238	0.43821
	1239	0.43241	1239	0.41221	1239	0.4358
	1240	0.42992	1240	0.40959	1240	0.43346
	1241	0.42739	1241	0.40692	1241	0.43117
	1242	0.42478	1242	0.4042	1242	0.42893
	1243	0.4221	1243	0.40143	1243	0.42672
	1244	0.41933	1244	0.39863	1244	0.42455
	1245	0.41646	1245	0.3958	1245	0.4224
	1246	0.41349	1246	0.39295	1246	0.42025
	1247	0.41042	1247	0.39007	1247	0.41809
	1248	0.40724	1248	0.38716	1248	0.41589
	1249	0.40398	1249	0.38422	1249	0.41365
	1250	0.40063	1250	0.38125	1250	0.41132
	1251	0.39721	1251	0.37824	1251	0.40892
	1252	0.39373	1252	0.37519	1252	0.40642
	1253	0.39021	1253	0.37209	1253	0.4038
	1254	0.38665	1254	0.36892	1254	0.40104
	1255	0.38307	1255	0.36569	1255	0.39813
	1256	0.37949	1256	0.36239	1256	0.39507
	1257	0.37591	1257	0.35902	1257	0.39186
	1258	0.37234	1258	0.35558	1258	0.38849
	1259	0.36879	1259	0.35208	1259	0.38499
	1260	0.36526	1260	0.34853	1260	0.38136
	1261	0.36176	1261	0.34494	1261	0.37762
	1262	0.35829	1262	0.34134	1262	0.37379
	1263	0.35487	1263	0.33772	1263	0.36989
	1264	0.35149	1264	0.33411	1264	0.36596
	1265	0.34815	1265	0.33052	1265	0.362
	1266	0.34487	1266	0.32695	1266	0.35803
	1267	0.34165	1267	0.32342	1267	0.35407
	1268	0.33848	1268	0.31992	1268	0.35014
	1269	0.33538	1269	0.31647	1269	0.34625
	1270	0.33232	1270	0.31306	1270	0.3424
	1271	0.32932	1271	0.30969	1271	0.33863
	1272	0.32635	1272	0.30637	1272	0.33493
	1273	0.32341	1273	0.30308	1273	0.33129
	1274	0.32048	1274	0.29983	1274	0.32772
	1275	0.31754	1275	0.29661	1275	0.32421
	1276	0.31457	1276	0.29343	1276	0.32075
	1277	0.31155	1277	0.29028	1277	0.31734
	1278	0.30846	1278	0.28717	1278	0.31396
	1279	0.30528	1279	0.2841	1279	0.31061
	1280	0.30202	1280	0.28107	1280	0.30728
	1281	0.29867	1281	0.27808	1281	0.30395
	1282	0.29522	1282	0.27513	1282	0.30063
	1283	0.29169	1283	0.27221	1283	0.29729
	1284	0.28809	1284	0.26933	1284	0.29393
	1285	0.28443	1285	0.26647	1285	0.29054
	1286	0.28073	1286	0.26364	1286	0.28711
	1287	0.27702	1287	0.26081	1287	0.28365
	1288	0.27333	1288	0.25798	1288	0.28015
	1289	0.26968	1289	0.25515	1289	0.27662
	1290	0.2661	1290	0.25232	1290	0.27308
	1291	0.26261	1291	0.24948	1291	0.26953
	1292	0.25924	1292	0.24664	1292	0.26597
	1293	0.256	1293	0.2438	1293	0.26242
	1294	0.25289	1294	0.24096	1294	0.25887
	1295	0.24993	1295	0.23815	1295	0.25536
	1296	0.24712	1296	0.23538	1296	0.25188
	1297	0.24447	1297	0.23266	1297	0.24844
	1298	0.24199	1298	0.23002	1298	0.24506
	1299	0.23966	1299	0.22746	1299	0.24175
	1300	0.2375	1300	0.22501	1300	0.23851
	1301	0.2355	1301	0.22268	1301	0.23537
	1302	0.23366	1302	0.22047	1302	0.23233
	1303	0.23196	1303	0.21838	1303	0.22941
	1304	0.23039	1304	0.21643	1304	0.22661
	1305	0.22894	1305	0.2146	1305	0.22396
	1306	0.2276	1306	0.2129	1306	0.22145
	1307	0.22635	1307	0.21131	1307	0.2191
	1308	0.2252	1308	0.20983	1308	0.21693
	1309	0.22412	1309	0.20844	1309	0.21495
	1310	0.22309	1310	0.20714	1310	0.21316
	1311	0.22211	1311	0.20591	1311	0.21156
	1312	0.22115	1312	0.20475	1312	0.21014
	1313	0.2202	1313	0.20364	1313	0.20891
	1314	0.21924	1314	0.20258	1314	0.20784
	1315	0.21827	1315	0.20156	1315	0.20694
	1316	0.21727	1316	0.20057	1316	0.20618
	1317	0.21624	1317	0.19961	1317	0.20553
	1318	0.21516	1318	0.19867	1318	0.20498
	1319	0.21403	1319	0.19774	1319	0.20451
	1320	0.21284	1320	0.19682	1320	0.20409
	1321	0.21158	1321	0.19591	1321	0.20372
	1322	0.21023	1322	0.195	1322	0.20336
	1323	0.2088	1323	0.19408	1323	0.203
	1324	0.20726	1324	0.19316	1324	0.20262
	1325	0.20562	1325	0.19221	1325	0.20222
	1326	0.20388	1326	0.19124	1326	0.2018
	1327	0.20206	1327	0.19024	1327	0.20133
	1328	0.20015	1328	0.1892	1328	0.20083
	1329	0.19818	1329	0.18811	1329	0.20029
	1330	0.19615	1330	0.18696	1330	0.19969
	1331	0.19407	1331	0.18575	1331	0.19904
	1332	0.19195	1332	0.18448	1332	0.19833
	1333	0.18982	1333	0.18314	1333	0.19755
	1334	0.18769	1334	0.18172	1334	0.1967
	1335	0.18558	1335	0.18021	1335	0.19578
	1336	0.1835	1336	0.17863	1336	0.19478
	1337	0.18146	1337	0.17696	1337	0.19368
	1338	0.17947	1338	0.17522	1338	0.19251
	1339	0.17755	1339	0.17339	1339	0.19125
	1340	0.17568	1340	0.17149	1340	0.18991
	1341	0.17388	1341	0.16953	1341	0.18849
	1342	0.17214	1342	0.16751	1342	0.187
	1343	0.17046	1343	0.16545	1343	0.18545
	1344	0.16884	1344	0.16335	1344	0.18387
	1345	0.16729	1345	0.16123	1345	0.18225
	1346	0.16582	1346	0.1591	1346	0.18061
	1347	0.16441	1347	0.15697	1347	0.17898
	1348	0.16309	1348	0.15485	1348	0.17736
	1349	0.16185	1349	0.15277	1349	0.17577
	1350	0.16069	1350	0.15074	1350	0.1742
	1351	0.1596	1351	0.14878	1351	0.17268
	1352	0.15859	1352	0.14689	1352	0.17118
	1353	0.15765	1353	0.1451	1353	0.16973
	1354	0.15676	1354	0.1434	1354	0.1683
	1355	0.15592	1355	0.1418	1355	0.1669
	1356	0.15511	1356	0.14031	1356	0.1655
	1357	0.15432	1357	0.13892	1357	0.16411
	1358	0.15352	1358	0.13762	1358	0.1627
	1359	0.15269	1359	0.13642	1359	0.16128
	1360	0.15182	1360	0.1353	1360	0.15983
	1361	0.15088	1361	0.13426	1361	0.15834
	1362	0.14987	1362	0.13327	1362	0.15683
	1363	0.14877	1363	0.13233	1363	0.15527
	1364	0.14758	1364	0.13141	1364	0.15369
	1365	0.14631	1365	0.1305	1365	0.15207
	1366	0.14498	1366	0.1296	1366	0.15043
	1367	0.14358	1367	0.12869	1367	0.14878
	1368	0.14215	1368	0.12777	1368	0.14713
	1369	0.14069	1369	0.12682	1369	0.14548
	1370	0.13922	1370	0.12586	1370	0.14384
	1371	0.13776	1371	0.12488	1371	0.14222
	1372	0.13631	1372	0.12387	1372	0.14061
	1373	0.1349	1373	0.12285	1373	0.13903
	1374	0.13352	1374	0.12181	1374	0.13746
	1375	0.13219	1375	0.12077	1375	0.13593
	1376	0.13091	1376	0.11972	1376	0.13442
	1377	0.12968	1377	0.11868	1377	0.13293
	1378	0.12849	1378	0.11766	1378	0.13149
	1379	0.12734	1379	0.11666	1379	0.13008
	1380	0.12622	1380	0.1157	1380	0.12871
	1381	0.12514	1381	0.11477	1381	0.12739
	1382	0.12409	1382	0.11389	1382	0.12613
	1383	0.12307	1383	0.11305	1383	0.12495
	1384	0.12209	1384	0.11226	1384	0.12383
	1385	0.12117	1385	0.11153	1385	0.1228
	1386	0.1203	1386	0.11085	1386	0.12186
	1387	0.11949	1387	0.11023	1387	0.12102
	1388	0.11875	1388	0.10967	1388	0.12026
	1389	0.11807	1389	0.10916	1389	0.11958
	1390	0.11745	1390	0.1087	1390	0.11899
	1391	0.1169	1391	0.10828	1391	0.11845
	1392	0.11641	1392	0.1079	1392	0.11797
	1393	0.11596	1393	0.10754	1393	0.11753
	1394	0.11555	1394	0.10721	1394	0.11713
	1395	0.11517	1395	0.10688	1395	0.11674
	1396	0.1148	1396	0.10657	1396	0.11636
	1397	0.11443	1397	0.10625	1397	0.11597
	1398	0.11406	1398	0.10593	1398	0.11558
	1399	0.11368	1399	0.10558	1399	0.11518
	1400	0.11327	1400	0.10522	1400	0.11476
	1401	0.11285	1401	0.10485	1401	0.11434
	1402	0.1124	1402	0.10445	1402	0.11391
	1403	0.11193	1403	0.10403	1403	0.11348
	1404	0.11146	1404	0.10359	1404	0.11304
	1405	0.11098	1405	0.10313	1405	0.11261
	1406	0.1105	1406	0.10267	1406	0.11218
	1407	0.11003	1407	0.10219	1407	0.11175
	1408	0.10956	1408	0.10171	1408	0.11132
	1409	0.10912	1409	0.10122	1409	0.11088
	1410	0.10868	1410	0.10072	1410	0.11042
	1411	0.10826	1411	0.10021	1411	0.10995
	1412	0.10783	1412	0.09969	1412	0.10946
	1413	0.10741	1413	0.09916	1413	0.10895
	1414	0.10697	1414	0.09863	1414	0.10842
	1415	0.10651	1415	0.09809	1415	0.10786
	1416	0.10602	1416	0.09753	1416	0.10727
	1417	0.10551	1417	0.09696	1417	0.10666
	1418	0.10496	1418	0.09638	1418	0.10603
	1419	0.10438	1419	0.09578	1419	0.10538
	1420	0.10376	1420	0.09517	1420	0.10471
	1421	0.1031	1421	0.09455	1421	0.10404
	1422	0.10242	1422	0.09392	1422	0.10335
	1423	0.10172	1423	0.09329	1423	0.10266
	1424	0.10102	1424	0.09264	1424	0.10196
	1425	0.10031	1425	0.092	1425	0.10126
	1426	0.0996	1426	0.09134	1426	0.10055
	1427	0.0989	1427	0.09068	1427	0.09985
	1428	0.09822	1428	0.09001	1428	0.09914
	1429	0.09755	1429	0.08933	1429	0.09843
	1430	0.09688	1430	0.08864	1430	0.09773
	1431	0.09623	1431	0.08795	1431	0.09703
	1432	0.09557	1432	0.08725	1432	0.09633
	1433	0.09491	1433	0.08654	1433	0.09564
	1434	0.09424	1434	0.08584	1434	0.09497
	1435	0.09355	1435	0.08514	1435	0.09431
	1436	0.09285	1436	0.08443	1436	0.09366
	1437	0.09213	1437	0.08373	1437	0.09302
	1438	0.09139	1438	0.08304	1438	0.0924
	1439	0.09063	1439	0.08235	1439	0.0918
	1440	0.08986	1440	0.08167	1440	0.0912
	1441	0.08908	1441	0.08101	1441	0.09063
	1442	0.08829	1442	0.08034	1442	0.09006
	1443	0.0875	1443	0.07969	1443	0.08949
	1444	0.08671	1444	0.07903	1444	0.08893
	1445	0.08593	1445	0.07838	1445	0.08838
	1446	0.08515	1446	0.07772	1446	0.08781
	1447	0.08438	1447	0.07706	1447	0.08724
	1448	0.08362	1448	0.07638	1448	0.08666
	1449	0.08286	1449	0.0757	1449	0.08607
	1450	0.0821	1450	0.075	1450	0.08547
	1451	0.08133	1451	0.0743	1451	0.08486
	1452	0.08056	1452	0.0736	1452	0.08424
	1453	0.07978	1453	0.07289	1453	0.08361
	1454	0.079	1454	0.07219	1454	0.08298
	1455	0.07822	1455	0.07149	1455	0.08234
	1456	0.07744	1456	0.07081	1456	0.08171
	1457	0.07667	1457	0.07014	1457	0.08108
	1458	0.07591	1458	0.06949	1458	0.08045
	1459	0.07517	1459	0.06887	1459	0.07982
	1460	0.07446	1460	0.06827	1460	0.07921
	1461	0.07378	1461	0.0677	1461	0.07862
	1462	0.07314	1462	0.06715	1462	0.07805
	1463	0.07255	1463	0.06663	1463	0.0775
	1464	0.07201	1464	0.06613	1464	0.07698
	1465	0.0715	1465	0.06566	1465	0.07648
	1466	0.07104	1466	0.0652	1466	0.076
	1467	0.07061	1467	0.06475	1467	0.07555
	1468	0.07021	1468	0.06432	1468	0.07512
	1469	0.06984	1469	0.0639	1469	0.0747
	1470	0.06948	1470	0.06348	1470	0.0743
	1471	0.06913	1471	0.06307	1471	0.07391
	1472	0.06878	1472	0.06267	1472	0.07353
	1473	0.06843	1473	0.06227	1473	0.07315
	1474	0.06806	1474	0.06188	1474	0.07276
	1475	0.06769	1475	0.0615	1475	0.07237
	1476	0.06729	1476	0.06112	1476	0.07195
	1477	0.06688	1477	0.06075	1477	0.07153
	1478	0.06645	1478	0.06038	1478	0.07109
	1479	0.06601	1479	0.06001	1479	0.07064
	1480	0.06556	1480	0.05964	1480	0.07018
	1481	0.0651	1481	0.05927	1481	0.06971
	1482	0.06463	1482	0.0589	1482	0.06923
	1483	0.06415	1483	0.05852	1483	0.06874
	1484	0.06366	1484	0.05814	1484	0.06826
	1485	0.06317	1485	0.05775	1485	0.06777
	1486	0.06268	1486	0.05736	1486	0.06728
	1487	0.0622	1487	0.05695	1487	0.0668
	1488	0.06172	1488	0.05653	1488	0.06631
	1489	0.06125	1489	0.0561	1489	0.06583
	1490	0.06078	1490	0.05566	1490	0.06536
	1491	0.06032	1491	0.0552	1491	0.06488
	1492	0.05988	1492	0.05475	1492	0.06441
	1493	0.05944	1493	0.05428	1493	0.06394
	1494	0.05901	1494	0.05381	1494	0.06347
	1495	0.05858	1495	0.05334	1495	0.06299
	1496	0.05816	1496	0.05286	1496	0.06251
	1497	0.05774	1497	0.05237	1497	0.06202
	1498	0.05732	1498	0.05189	1498	0.06152
	1499	0.0569	1499	0.05141	1499	0.06102
	1500	0.05648	1500	0.05093	1500	0.06051
	1501	0.05604	1501	0.05046	1501	0.05999
	1502	0.0556	1502	0.05001	1502	0.05946
	1503	0.05517	1503	0.04958	1503	0.05894
	1504	0.05473	1504	0.04917	1504	0.05843
	1505	0.05431	1505	0.04878	1505	0.05792
	1506	0.05391	1506	0.04843	1506	0.05744
	1507	0.05355	1507	0.04812	1507	0.05698
	1508	0.05322	1508	0.04784	1508	0.05656
	1509	0.05292	1509	0.0476	1509	0.05617
	1510	0.05267	1510	0.04742	1510	0.05582
	1511	0.05248	1511	0.04728	1511	0.05552
	1512	0.05233	1512	0.04719	1512	0.05527
	1513	0.05222	1513	0.04714	1513	0.05505
	1514	0.05215	1514	0.04712	1514	0.05488
	1515	0.05212	1515	0.04714	1515	0.05473
	1516	0.05211	1516	0.04717	1516	0.0546
	1517	0.05211	1517	0.0472	1517	0.05449
	1518	0.0521	1518	0.04724	1518	0.05438
	1519	0.05209	1519	0.04726	1519	0.05428
	1520	0.05206	1520	0.04727	1520	0.05416
	1521	0.052	1521	0.04723	1521	0.05403
	1522	0.0519	1522	0.04716	1522	0.05387
	1523	0.05177	1523	0.04705	1523	0.0537
	1524	0.0516	1524	0.04688	1524	0.05349
	1525	0.05139	1525	0.04664	1525	0.05326
	1526	0.05115	1526	0.04635	1526	0.05299
	1527	0.05086	1527	0.046	1527	0.05269
	1528	0.05053	1528	0.0456	1528	0.05236
	1529	0.05015	1529	0.04514	1529	0.05199
	1530	0.04974	1530	0.04463	1530	0.0516
	1531	0.04928	1531	0.04409	1531	0.05117
	1532	0.04877	1532	0.0435	1532	0.0507
	1533	0.04822	1533	0.04289	1533	0.05019
	1534	0.04762	1534	0.04224	1534	0.04964
	1535	0.04698	1535	0.04158	1535	0.04904
	1536	0.04628	1536	0.0409	1536	0.04839
	1537	0.04554	1537	0.04021	1537	0.04771
	1538	0.04474	1538	0.03952	1538	0.04699
	1539	0.04391	1539	0.03884	1539	0.04624
	1540	0.04305	1540	0.03816	1540	0.04548
	1541	0.04218	1541	0.03751	1541	0.0447
	1542	0.04132	1542	0.03688	1542	0.04393
	1543	0.04047	1543	0.03629	1543	0.04317
	1544	0.03966	1544	0.03573	1544	0.04245
	1545	0.03889	1545	0.03521	1545	0.04176
	1546	0.03817	1546	0.03473	1546	0.04113
	1547	0.03751	1547	0.03431	1547	0.04056
	1548	0.03692	1548	0.03393	1548	0.04005
	1549	0.0364	1549	0.0336	1549	0.0396
	1550	0.03595	1550	0.03332	1550	0.03921
	1551	0.03557	1551	0.03308	1551	0.03886
	1552	0.03524	1552	0.03288	1552	0.03855
	1553	0.03496	1553	0.0327	1553	0.03827
	1554	0.03472	1554	0.03253	1554	0.038
	1555	0.03449	1555	0.03237	1555	0.03774
	1556	0.03427	1556	0.03221	1556	0.03749
	1557	0.03405	1557	0.03204	1557	0.03723
	1558	0.03382	1558	0.03187	1558	0.03696
	1559	0.03359	1559	0.03168	1559	0.03668
	1560	0.03335	1560	0.03147	1560	0.0364
	1561	0.0331	1561	0.03125	1561	0.03612
	1562	0.03285	1562	0.03101	1562	0.03583
	1563	0.0326	1563	0.03076	1563	0.03556
	1564	0.03236	1564	0.03051	1564	0.03531
	1565	0.03212	1565	0.03025	1565	0.03507
	1566	0.03189	1566	0.02999	1566	0.03484
	1567	0.03166	1567	0.02973	1567	0.03465
	1568	0.03145	1568	0.02949	1568	0.03447
	1569	0.03124	1569	0.02925	1569	0.0343
	1570	0.03105	1570	0.02903	1570	0.03415
	1571	0.03085	1571	0.02881	1571	0.03399
	1572	0.03064	1572	0.02861	1572	0.03382
	1573	0.03042	1573	0.02842	1573	0.03365
	1574	0.0302	1574	0.02824	1574	0.03347
	1575	0.02996	1575	0.02807	1575	0.03328
	1576	0.02972	1576	0.02791	1576	0.03308
	1577	0.02947	1577	0.02775	1577	0.03287
	1578	0.02922	1578	0.0276	1578	0.03266
	1579	0.02898	1579	0.02746	1579	0.03244
	1580	0.02874	1580	0.02732	1580	0.03221
	1581	0.0285	1581	0.02718	1581	0.03199
	1582	0.02828	1582	0.02706	1582	0.03177
	1583	0.02808	1583	0.02693	1583	0.03155
	1584	0.02789	1584	0.02681	1584	0.03134
	1585	0.02771	1585	0.0267	1585	0.03114
	1586	0.02755	1586	0.02659	1586	0.03095
	1587	0.02741	1587	0.02649	1587	0.03077
	1588	0.02728	1588	0.0264	1588	0.03059
	1589	0.02715	1589	0.02631	1589	0.03041
	1590	0.02704	1590	0.02622	1590	0.03023
	1591	0.02692	1591	0.02615	1591	0.03005
	1592	0.02681	1592	0.02607	1592	0.02987
	1593	0.0267	1593	0.02601	1593	0.02969
	1594	0.02661	1594	0.02595	1594	0.02952
	1595	0.02652	1595	0.02589	1595	0.02934
	1596	0.02643	1596	0.02585	1596	0.02917
	1597	0.02636	1597	0.0258	1597	0.02899
	1598	0.02629	1598	0.02577	1598	0.02882
	1599	0.02623	1599	0.02574	1599	0.02865
	1600	0.02618	1600	0.02571	1600	0.02848

## Sheet: Supplentary Fig.14a-d
	Supplentary Fig.14a	0.091	0.062	0.052	0.0415	0.027		Supplentary Fig.14b	0.091	0.078	0.06	0.043	0.017		Supplentary Fig.14c	0.084	0.067	0.053	0.039	0.025		Supplentary Fig.14d	0.118	0.089	0.065	0.03	0.01
	900	0.02175	0.01859	0.01745	0.01557	0.01395		900	0.01952	0.01861	0.01711	0.01546	0.01293		900	0.01708	0.01616	0.01501	0.0139	0.01291		1050	0.01182	0.01126	0.01185	0.01168	0.01091
	901	0.02248	0.01911	0.01786	0.01587	0.01417		901	0.02009	0.01911	0.01743	0.01582	0.01306		901	0.01748	0.01656	0.0153	0.01409	0.01301		1051	0.01183	0.01129	0.01187	0.01169	0.01096
	902	0.0232	0.01961	0.01829	0.01617	0.0144		902	0.02065	0.01964	0.01777	0.01614	0.01322		902	0.01783	0.01694	0.01558	0.01428	0.01316		1052	0.01185	0.01133	0.01189	0.01171	0.01102
	903	0.0239	0.0201	0.0187	0.01648	0.01459		903	0.02117	0.02012	0.01809	0.01643	0.01333		903	0.0182	0.01729	0.0159	0.01449	0.01327		1053	0.01187	0.01137	0.01191	0.01173	0.01108
	904	0.02459	0.02059	0.0191	0.01679	0.01481		904	0.02171	0.0206	0.0184	0.01674	0.01343		904	0.01857	0.01754	0.01618	0.01467	0.0134		1054	0.01189	0.01141	0.01194	0.01175	0.01114
	905	0.02529	0.02107	0.01949	0.01711	0.015		905	0.02226	0.02107	0.01875	0.01706	0.01357		905	0.01895	0.01784	0.01648	0.01488	0.01349		1055	0.01191	0.01146	0.01196	0.01178	0.0112
	906	0.026	0.02155	0.0199	0.01743	0.01523		906	0.0228	0.02157	0.01904	0.01736	0.01368		906	0.01929	0.01815	0.01678	0.01511	0.0136		1056	0.01194	0.0115	0.01199	0.0118	0.01126
	907	0.02671	0.02205	0.02029	0.01772	0.01545		907	0.02339	0.02207	0.01939	0.01766	0.01377		907	0.01964	0.01843	0.01708	0.01532	0.01371		1057	0.01196	0.01155	0.01203	0.01183	0.01132
	908	0.02737	0.02255	0.02071	0.01798	0.01566		908	0.02398	0.02258	0.01975	0.01791	0.01386		908	0.02004	0.01872	0.01739	0.01554	0.01382		1058	0.01199	0.0116	0.01207	0.01186	0.01138
	909	0.02799	0.02305	0.02113	0.01818	0.0159		909	0.02459	0.02309	0.02011	0.01813	0.01394		909	0.02042	0.01903	0.01767	0.01577	0.01391		1059	0.01203	0.01165	0.01211	0.0119	0.01144
	910	0.02868	0.0236	0.02155	0.01837	0.01613		910	0.02518	0.02361	0.02048	0.01834	0.01402		910	0.02081	0.01936	0.01794	0.01598	0.01399		1060	0.01206	0.01171	0.01215	0.01193	0.0115
	911	0.02932	0.02412	0.02198	0.01857	0.01636		911	0.0257	0.02411	0.02088	0.01847	0.01408		911	0.02118	0.01969	0.0182	0.01622	0.01407		1061	0.0121	0.01176	0.0122	0.01197	0.01156
	912	0.02995	0.02462	0.02239	0.01874	0.01657		912	0.02616	0.02458	0.02128	0.01866	0.01418		912	0.02156	0.02003	0.01841	0.01646	0.01413		1062	0.01214	0.01182	0.01225	0.01201	0.01162
	913	0.03057	0.02506	0.0228	0.01888	0.0168		913	0.0266	0.02501	0.02165	0.0188	0.01429		913	0.02197	0.02037	0.01856	0.01667	0.01417		1063	0.01219	0.01188	0.0123	0.01205	0.01169
	914	0.03114	0.02547	0.02321	0.01901	0.01699		914	0.02705	0.02538	0.02202	0.01891	0.01438		914	0.02237	0.0207	0.01865	0.01688	0.0142		1064	0.01223	0.01195	0.01236	0.0121	0.01175
	915	0.03169	0.02587	0.02359	0.01921	0.01716		915	0.02748	0.02579	0.02238	0.01914	0.01446		915	0.02276	0.02103	0.0188	0.01708	0.01425		1065	0.01228	0.01201	0.01242	0.01215	0.01181
	916	0.03225	0.0263	0.0239	0.01938	0.01732		916	0.02788	0.02617	0.0227	0.01933	0.01454		916	0.02316	0.02137	0.01894	0.01728	0.01431		1066	0.01233	0.01208	0.01248	0.0122	0.01187
	917	0.03278	0.02668	0.02418	0.01958	0.01749		917	0.02832	0.02658	0.02301	0.0195	0.01463		917	0.02352	0.02166	0.01909	0.01746	0.01439		1067	0.01239	0.01215	0.01255	0.01225	0.01194
	918	0.03328	0.02703	0.02444	0.01978	0.01763		918	0.02873	0.02694	0.0233	0.01973	0.01467		918	0.02383	0.02199	0.01925	0.01759	0.0145		1068	0.01244	0.01222	0.01262	0.0123	0.012
	919	0.03375	0.0273	0.02472	0.02	0.01774		919	0.02912	0.0272	0.02356	0.01995	0.01474		919	0.02412	0.02227	0.01941	0.0177	0.01459		1069	0.0125	0.01229	0.01269	0.01236	0.01206
	920	0.0342	0.0276	0.02502	0.02021	0.01787		920	0.02946	0.02746	0.02382	0.02018	0.01486		920	0.02443	0.02256	0.01961	0.01781	0.01473		1070	0.01257	0.01237	0.01276	0.01242	0.01213
	921	0.03464	0.02787	0.02531	0.02042	0.01798		921	0.02983	0.02774	0.02397	0.02041	0.01497		921	0.02471	0.02283	0.01981	0.01796	0.01482		1071	0.01261	0.01243	0.01283	0.01248	0.0122
	922	0.03503	0.02812	0.0256	0.02065	0.01806		922	0.03023	0.028	0.02424	0.02061	0.01509		922	0.02497	0.02304	0.02	0.01807	0.01495		1072	0.01266	0.0125	0.01289	0.01255	0.01226
	923	0.03545	0.02837	0.02589	0.02091	0.01814		923	0.0306	0.02824	0.02447	0.02084	0.0152		923	0.02528	0.02325	0.02023	0.01819	0.01504		1073	0.01274	0.01257	0.01295	0.01262	0.01233
	924	0.03592	0.02866	0.02616	0.02117	0.01824		924	0.03101	0.02854	0.02471	0.02111	0.01532		924	0.0256	0.02339	0.02049	0.01832	0.01518		1074	0.01281	0.01265	0.01304	0.01269	0.0124
	925	0.03643	0.02893	0.02646	0.02146	0.01835		925	0.03141	0.02887	0.025	0.02139	0.01545		925	0.02595	0.02364	0.02076	0.01844	0.01534		1075	0.01289	0.01273	0.01312	0.01276	0.01246
	926	0.03694	0.02926	0.02674	0.02173	0.01847		926	0.03188	0.02924	0.02529	0.02164	0.01553		926	0.02632	0.02391	0.02106	0.01857	0.01545		1076	0.01297	0.01281	0.01322	0.01284	0.01254
	927	0.03748	0.02963	0.02696	0.02199	0.01856		927	0.03234	0.02962	0.02564	0.02191	0.01562		927	0.02662	0.02418	0.02136	0.01867	0.01558		1077	0.01303	0.0129	0.01332	0.01292	0.01262
	928	0.03801	0.02999	0.02721	0.02222	0.01866		928	0.03284	0.03002	0.02598	0.02215	0.01571		928	0.02694	0.02448	0.02167	0.01873	0.01567		1078	0.01311	0.01299	0.01342	0.01299	0.01269
	929	0.03857	0.03039	0.02743	0.02242	0.01871		929	0.03334	0.03041	0.02632	0.02236	0.01582		929	0.02724	0.02482	0.02197	0.01881	0.01578		1079	0.01315	0.01308	0.01353	0.01307	0.01276
	930	0.03917	0.0308	0.02771	0.02267	0.01878		930	0.03383	0.03086	0.02669	0.02258	0.01594		930	0.02757	0.02518	0.02226	0.01891	0.01589		1080	0.01324	0.01318	0.01365	0.01316	0.01283
	931	0.03974	0.03123	0.02804	0.02289	0.01886		931	0.0343	0.03135	0.02703	0.02276	0.0161		931	0.0279	0.02553	0.02256	0.01906	0.01597		1081	0.01331	0.01329	0.01377	0.01324	0.01291
	932	0.04035	0.03169	0.02835	0.02309	0.01897		932	0.03477	0.03184	0.02734	0.02304	0.01622		932	0.02828	0.02591	0.02282	0.01919	0.01607		1082	0.0134	0.0134	0.0139	0.01332	0.01298
	933	0.04097	0.03213	0.02871	0.02332	0.01913		933	0.03524	0.03234	0.02767	0.02328	0.01634		933	0.02866	0.0263	0.02306	0.01937	0.01618		1083	0.0135	0.01351	0.01402	0.01341	0.01304
	934	0.04159	0.03259	0.02909	0.02354	0.01927		934	0.03576	0.03287	0.02797	0.02356	0.01643		934	0.02906	0.02667	0.02331	0.01959	0.01627		1084	0.01361	0.01363	0.01414	0.0135	0.0131
	935	0.04225	0.03306	0.02944	0.02381	0.01941		935	0.03626	0.03341	0.02826	0.02386	0.01654		935	0.02946	0.027	0.02362	0.01982	0.01642		1085	0.01374	0.01376	0.01429	0.01359	0.01316
	936	0.0429	0.03355	0.02982	0.02406	0.0196		936	0.0368	0.03392	0.02858	0.02409	0.01663		936	0.02986	0.02732	0.02386	0.02008	0.01654		1086	0.01387	0.01389	0.01444	0.01369	0.01321
	937	0.04353	0.034	0.03023	0.02433	0.0198		937	0.03736	0.03438	0.02892	0.02439	0.0167		937	0.03026	0.02759	0.02411	0.02033	0.01666		1087	0.01399	0.01402	0.01459	0.01378	0.01326
	938	0.04412	0.03443	0.03063	0.02459	0.01998		938	0.03785	0.0348	0.02925	0.02469	0.01679		938	0.03066	0.02791	0.02436	0.02057	0.01682		1088	0.01413	0.01416	0.01474	0.01388	0.01332
	939	0.04467	0.03484	0.03102	0.02484	0.0202		939	0.03835	0.03514	0.0296	0.02495	0.01692		939	0.03107	0.02818	0.02462	0.02083	0.01699		1089	0.01428	0.0143	0.01488	0.01399	0.01337
	940	0.04518	0.03529	0.03144	0.0251	0.02045		940	0.03887	0.03555	0.02992	0.02522	0.01708		940	0.0315	0.0285	0.02489	0.0211	0.01716		1090	0.01443	0.01444	0.01504	0.01409	0.01343
	941	0.0457	0.03571	0.03183	0.02534	0.02067		941	0.03936	0.03595	0.03027	0.02545	0.0172		941	0.03188	0.02882	0.02514	0.02136	0.01723		1091	0.0146	0.01459	0.01518	0.0142	0.01348
	942	0.04625	0.03614	0.03223	0.02557	0.02093		942	0.03987	0.03635	0.03064	0.02567	0.01735		942	0.03227	0.02913	0.0254	0.02162	0.01734		1092	0.01479	0.01474	0.01534	0.01431	0.01353
	943	0.04679	0.03656	0.03263	0.02585	0.02119		943	0.04032	0.03676	0.03096	0.02589	0.01747		943	0.03269	0.02948	0.02564	0.02187	0.01745		1093	0.01497	0.0149	0.01549	0.01442	0.01358
	944	0.04736	0.037	0.03302	0.02609	0.02142		944	0.04076	0.03719	0.03131	0.02614	0.01757		944	0.03313	0.02979	0.0259	0.02211	0.01759		1094	0.01516	0.01506	0.01564	0.01453	0.01363
	945	0.04795	0.03742	0.03339	0.02634	0.02164		945	0.04118	0.0376	0.03165	0.02637	0.01766		945	0.03353	0.03016	0.02616	0.02228	0.0177		1095	0.01537	0.01522	0.01578	0.01464	0.01369
	946	0.04849	0.03784	0.03373	0.02655	0.02182		946	0.04162	0.03801	0.03197	0.0266	0.01771		946	0.03389	0.03053	0.02639	0.02246	0.01775		1096	0.01556	0.01538	0.01591	0.01475	0.01375
	947	0.04903	0.03822	0.03404	0.0268	0.02199		947	0.04205	0.0384	0.03231	0.02682	0.0178		947	0.03418	0.03088	0.02663	0.0226	0.01784		1097	0.01577	0.01554	0.01605	0.01486	0.0138
	948	0.04955	0.03859	0.03437	0.02702	0.02213		948	0.0425	0.03879	0.03263	0.02704	0.01791		948	0.03455	0.03124	0.02689	0.0227	0.01788		1098	0.01596	0.0157	0.01618	0.01496	0.01385
	949	0.0501	0.03899	0.03469	0.02724	0.02223		949	0.04293	0.0392	0.03294	0.02726	0.01801		949	0.03491	0.0316	0.02713	0.02285	0.01796		1099	0.01615	0.01587	0.0163	0.01507	0.0139
	950	0.05064	0.03935	0.03504	0.02748	0.02236		950	0.04335	0.03964	0.03324	0.02749	0.0181		950	0.03529	0.03191	0.02739	0.02299	0.01802		1100	0.01635	0.01603	0.01643	0.01517	0.01395
	951	0.05118	0.03973	0.03538	0.02767	0.02249		951	0.04379	0.04007	0.03352	0.02771	0.0182		951	0.03566	0.03224	0.02765	0.02311	0.01809		1101	0.01657	0.01619	0.01655	0.01527	0.01399
	952	0.05174	0.04008	0.03573	0.02789	0.02261		952	0.04425	0.04044	0.03381	0.02793	0.01824		952	0.03602	0.03257	0.02785	0.02326	0.01819		1102	0.01678	0.01636	0.01665	0.01536	0.01403
	953	0.05232	0.04043	0.03606	0.02811	0.02274		953	0.04474	0.04084	0.03413	0.0281	0.01831		953	0.03638	0.03288	0.02804	0.02342	0.01828		1103	0.01698	0.01652	0.01674	0.01545	0.01406
	954	0.0529	0.04076	0.03637	0.02822	0.02284		954	0.04521	0.04127	0.03443	0.02827	0.01839		954	0.03675	0.03315	0.02819	0.02358	0.01837		1104	0.01719	0.01667	0.01683	0.01554	0.01408
	955	0.05347	0.04112	0.03665	0.02836	0.02296		955	0.04562	0.04169	0.03476	0.0284	0.01846		955	0.03714	0.03339	0.02834	0.02374	0.01848		1105	0.01738	0.01683	0.01692	0.01562	0.01411
	956	0.05405	0.0415	0.03697	0.02851	0.02311		956	0.04606	0.04205	0.0351	0.02857	0.01853		956	0.03754	0.03368	0.02847	0.02393	0.01856		1106	0.01757	0.01698	0.017	0.0157	0.01414
	957	0.05458	0.04185	0.03725	0.02869	0.02325		957	0.04646	0.04238	0.03546	0.02874	0.01862		957	0.03791	0.03394	0.02865	0.02411	0.01869		1107	0.01776	0.01713	0.01706	0.01577	0.01416
	958	0.05509	0.04221	0.03752	0.0288	0.02339		958	0.04688	0.04276	0.03576	0.02893	0.01871		958	0.03827	0.03427	0.02886	0.02428	0.01881		1108	0.01795	0.01728	0.01712	0.01583	0.01417
	959	0.05549	0.04256	0.03782	0.02898	0.02353		959	0.04731	0.04312	0.03613	0.02913	0.0188		959	0.03867	0.03457	0.02908	0.02447	0.0189		1109	0.01816	0.01742	0.01717	0.01589	0.01418
	960	0.05592	0.04291	0.03811	0.02918	0.02369		960	0.04775	0.0435	0.03644	0.02932	0.01889		960	0.03907	0.0349	0.02932	0.02464	0.01896		1110	0.01833	0.01755	0.01723	0.01594	0.01418
	961	0.0564	0.04326	0.03839	0.02934	0.02382		961	0.0482	0.0439	0.03676	0.02953	0.01896		961	0.03943	0.03521	0.02957	0.02483	0.019		1111	0.01851	0.01768	0.01727	0.01599	0.01417
	962	0.0569	0.04362	0.03872	0.02954	0.02397		962	0.04859	0.04428	0.03707	0.02975	0.01904		962	0.03979	0.03553	0.02984	0.02504	0.01907		1112	0.01867	0.01781	0.01732	0.01603	0.01417
	963	0.05736	0.04401	0.03904	0.02979	0.0241		963	0.04898	0.04466	0.03736	0.03001	0.0191		963	0.04017	0.03586	0.03008	0.02525	0.01912		1113	0.01883	0.01793	0.01736	0.01607	0.01418
	964	0.05785	0.04437	0.03933	0.02999	0.02423		964	0.04936	0.04503	0.03764	0.03028	0.01914		964	0.04052	0.03617	0.03037	0.02546	0.01917		1114	0.01898	0.01805	0.0174	0.0161	0.01418
	965	0.05835	0.04474	0.03965	0.03024	0.02435		965	0.04976	0.04539	0.0379	0.03057	0.01917		965	0.04088	0.03649	0.03067	0.02564	0.01919		1115	0.0191	0.01816	0.01743	0.01612	0.01418
	966	0.0588	0.04509	0.03996	0.03048	0.02449		966	0.05018	0.04577	0.03817	0.03088	0.0192		966	0.04118	0.03677	0.03093	0.02585	0.01914		1116	0.01922	0.01826	0.01744	0.01613	0.01419
	967	0.05926	0.04545	0.04026	0.03076	0.02463		967	0.05056	0.04612	0.03845	0.03114	0.01923		967	0.04147	0.03705	0.03126	0.02605	0.01911		1117	0.01931	0.01836	0.01745	0.01615	0.0142
	968	0.05974	0.0458	0.04053	0.03101	0.02475		968	0.05096	0.04649	0.03872	0.03139	0.01925		968	0.04177	0.0373	0.03155	0.02623	0.01914		1118	0.01939	0.01845	0.01746	0.01615	0.01419
	969	0.06018	0.04612	0.0408	0.03125	0.02489		969	0.05134	0.04679	0.03897	0.03163	0.01923		969	0.04207	0.03754	0.03182	0.02642	0.0192		1119	0.01946	0.01854	0.01747	0.01615	0.01418
	970	0.06059	0.04642	0.04106	0.03148	0.02502		970	0.0517	0.04704	0.03923	0.03187	0.01923		970	0.04234	0.03777	0.03208	0.02654	0.01926		1120	0.01955	0.01862	0.01748	0.01615	0.01417
	971	0.06102	0.04672	0.04132	0.03169	0.02514		971	0.05209	0.0473	0.0395	0.03205	0.01925		971	0.04259	0.03805	0.03228	0.02669	0.01936		1121	0.01962	0.01869	0.01748	0.01615	0.01417
	972	0.06145	0.04696	0.04155	0.03186	0.02526		972	0.05249	0.04754	0.03977	0.03222	0.01924		972	0.04285	0.03832	0.03244	0.02681	0.01944		1122	0.0197	0.01876	0.01749	0.01614	0.01415
	973	0.0619	0.04722	0.04177	0.03201	0.0254		973	0.05284	0.04781	0.04	0.03235	0.01927		973	0.04311	0.03861	0.0326	0.02692	0.01956		1123	0.01976	0.01881	0.01748	0.01612	0.01413
	974	0.06232	0.04739	0.04201	0.03208	0.02552		974	0.05317	0.04809	0.04024	0.03249	0.0193		974	0.04337	0.03885	0.03271	0.02704	0.01968		1124	0.01984	0.01886	0.01749	0.01611	0.01411
	975	0.06272	0.0476	0.04219	0.03225	0.02565		975	0.05346	0.04835	0.04046	0.03262	0.0193		975	0.04368	0.0391	0.03284	0.02718	0.01981		1125	0.01989	0.01891	0.01749	0.01609	0.0141
	976	0.06312	0.0478	0.04243	0.03242	0.02576		976	0.05378	0.04859	0.04066	0.03275	0.01932		976	0.04398	0.03937	0.03302	0.02731	0.01994		1126	0.01996	0.01894	0.01748	0.01606	0.0141
	977	0.06345	0.04802	0.04259	0.03255	0.02589		977	0.05408	0.04885	0.04089	0.03288	0.0194		977	0.04425	0.03962	0.0332	0.02743	0.0201		1127	0.02001	0.01897	0.01748	0.01604	0.01409
	978	0.06382	0.04822	0.04277	0.03263	0.02602		978	0.05439	0.04917	0.04108	0.033	0.01949		978	0.04456	0.03988	0.03333	0.02756	0.02022		1128	0.02007	0.01899	0.01747	0.01601	0.01409
	979	0.06408	0.04844	0.04297	0.03279	0.02612		979	0.05468	0.04944	0.0413	0.03312	0.0196		979	0.04486	0.04014	0.03349	0.02766	0.02039		1129	0.02012	0.019	0.01746	0.01597	0.01407
	980	0.06443	0.04867	0.04314	0.03292	0.02624		980	0.05499	0.04971	0.04148	0.03323	0.01972		980	0.04515	0.04036	0.03366	0.02778	0.02055		1130	0.02015	0.019	0.01746	0.01594	0.01405
	981	0.06478	0.04892	0.04334	0.03305	0.02634		981	0.05532	0.04998	0.04168	0.03333	0.01988		981	0.04545	0.04059	0.03382	0.02791	0.02071		1131	0.02018	0.01899	0.01746	0.01589	0.01403
	982	0.06511	0.04919	0.04353	0.03318	0.02646		982	0.05559	0.05027	0.04187	0.0335	0.02004		982	0.04572	0.04084	0.03398	0.02804	0.02081		1132	0.02019	0.01896	0.01744	0.01585	0.01401
	983	0.06546	0.04948	0.04373	0.03332	0.02656		983	0.05591	0.05057	0.04206	0.03363	0.02018		983	0.04601	0.04105	0.03415	0.02816	0.02091		1133	0.02019	0.01893	0.01742	0.0158	0.01398
	984	0.0658	0.04971	0.04393	0.03343	0.02663		984	0.0562	0.05088	0.04222	0.0338	0.02032		984	0.04626	0.04127	0.03434	0.02828	0.021		1134	0.02018	0.01889	0.01742	0.01574	0.01396
	985	0.0661	0.05001	0.04411	0.03356	0.02675		985	0.05651	0.05117	0.04242	0.03399	0.02046		985	0.0465	0.04146	0.0345	0.02839	0.02105		1135	0.02016	0.01883	0.01739	0.01568	0.01393
	986	0.06639	0.05028	0.0443	0.03368	0.02685		986	0.05678	0.05147	0.0426	0.03411	0.02061		986	0.0467	0.04165	0.03466	0.0285	0.0211		1136	0.02013	0.01876	0.01736	0.01561	0.01389
	987	0.06667	0.05056	0.04451	0.03378	0.02692		987	0.057	0.05173	0.04276	0.03424	0.02075		987	0.04692	0.04182	0.03486	0.02861	0.02119		1137	0.0201	0.01868	0.01732	0.01554	0.01387
	988	0.06692	0.05081	0.04471	0.03391	0.02699		988	0.05722	0.05195	0.04289	0.03437	0.02087		988	0.04714	0.04197	0.03502	0.02868	0.02128		1138	0.02006	0.01859	0.01727	0.01547	0.01383
	989	0.06715	0.05104	0.04494	0.03406	0.02709		989	0.05739	0.05214	0.04305	0.03455	0.02097		989	0.04733	0.04216	0.03518	0.02874	0.02136		1139	0.02	0.01848	0.01721	0.01538	0.0138
	990	0.0674	0.05129	0.04516	0.03418	0.02719		990	0.05759	0.05233	0.04321	0.03471	0.02108		990	0.04751	0.04236	0.03535	0.02881	0.02146		1140	0.01992	0.01837	0.01714	0.0153	0.01375
	991	0.06766	0.05149	0.04536	0.03431	0.02724		991	0.05779	0.05253	0.04335	0.03483	0.02119		991	0.0476	0.04253	0.03549	0.02887	0.02153		1141	0.01982	0.01824	0.01706	0.0152	0.0137
	992	0.06794	0.05165	0.04558	0.03441	0.02733		992	0.05793	0.05272	0.04351	0.03498	0.02129		992	0.04777	0.04267	0.03564	0.02888	0.02158		1142	0.01968	0.01809	0.01698	0.0151	0.01365
	993	0.06824	0.05183	0.04578	0.03455	0.0274		993	0.05812	0.05292	0.04366	0.03512	0.02134		993	0.0479	0.0428	0.03579	0.02894	0.02167		1143	0.01953	0.01794	0.01688	0.015	0.0136
	994	0.06853	0.05198	0.04595	0.03469	0.02748		994	0.05832	0.05313	0.04378	0.03526	0.02137		994	0.04804	0.04297	0.03594	0.02896	0.02173		1144	0.01936	0.01777	0.01675	0.01489	0.01354
	995	0.06886	0.05216	0.04609	0.03487	0.02757		995	0.05854	0.05333	0.04392	0.0354	0.0214		995	0.04824	0.04315	0.03609	0.02902	0.02181		1145	0.01917	0.0176	0.0166	0.01477	0.01347
	996	0.0692	0.05234	0.04628	0.03501	0.02763		996	0.05876	0.05353	0.04409	0.03553	0.02147		996	0.04841	0.04333	0.03625	0.02908	0.02186		1146	0.01897	0.01742	0.01644	0.01465	0.01339
	997	0.06948	0.05253	0.04643	0.03513	0.02769		997	0.05903	0.05374	0.04426	0.03564	0.02156		997	0.04859	0.0435	0.03636	0.02917	0.02194		1147	0.01875	0.01722	0.01628	0.01453	0.01332
	998	0.06979	0.0527	0.0466	0.03525	0.02776		998	0.05926	0.05395	0.04443	0.03578	0.02162		998	0.0488	0.04369	0.0365	0.0293	0.02198		1148	0.01851	0.01703	0.01609	0.0144	0.01323
	999	0.07009	0.05293	0.04678	0.03542	0.02784		999	0.05952	0.05414	0.04458	0.03591	0.02169		999	0.04903	0.04389	0.03665	0.02937	0.02207		1149	0.01825	0.01682	0.01591	0.01427	0.01316
	1000	0.0704	0.05315	0.04691	0.03556	0.02791		1000	0.05982	0.05433	0.04478	0.036	0.02176		1000	0.04927	0.04408	0.03678	0.02951	0.02212		1150	0.01797	0.01661	0.01572	0.01414	0.01307
	1001	0.07069	0.05336	0.04708	0.03568	0.02798		1001	0.06011	0.05454	0.04496	0.03611	0.02184		1001	0.04952	0.04428	0.0369	0.02965	0.02219		1151	0.01768	0.0164	0.01552	0.01401	0.01298
	1002	0.07098	0.05358	0.04724	0.03577	0.02807		1002	0.0604	0.05476	0.04515	0.03625	0.02189		1002	0.04975	0.04445	0.03703	0.02982	0.02222		1152	0.01739	0.01619	0.01531	0.01388	0.01291
	1003	0.07124	0.05379	0.04741	0.0359	0.02812		1003	0.06069	0.05498	0.04533	0.03636	0.02192		1003	0.05003	0.04462	0.03715	0.02998	0.02227		1153	0.01709	0.01598	0.01511	0.01376	0.01284
	1004	0.07144	0.05397	0.04755	0.036	0.02818		1004	0.06099	0.05518	0.04549	0.0365	0.02197		1004	0.05026	0.04481	0.03728	0.03013	0.02232		1154	0.0168	0.01577	0.01489	0.01363	0.01276
	1005	0.07165	0.0542	0.04768	0.03611	0.02826		1005	0.06127	0.05539	0.0457	0.03661	0.02201		1005	0.05053	0.04502	0.03738	0.03029	0.02237		1155	0.0165	0.01557	0.01468	0.01351	0.01267
	1006	0.07185	0.0544	0.04784	0.03622	0.02829		1006	0.06151	0.0556	0.04589	0.03669	0.02207		1006	0.0508	0.04522	0.03749	0.03045	0.02241		1156	0.01621	0.01537	0.01448	0.01339	0.01262
	1007	0.07205	0.05461	0.04797	0.03631	0.02834		1007	0.06171	0.0558	0.04605	0.03679	0.02209		1007	0.05104	0.04539	0.03761	0.03064	0.02242		1157	0.01592	0.01518	0.01427	0.01327	0.01256
	1008	0.07228	0.0548	0.04809	0.03644	0.02841		1008	0.06191	0.05602	0.04621	0.03688	0.02213		1008	0.05129	0.04558	0.03774	0.0308	0.02244		1158	0.01565	0.015	0.01408	0.01317	0.01248
	1009	0.0725	0.05499	0.04822	0.03654	0.02848		1009	0.0621	0.05619	0.04637	0.03698	0.02217		1009	0.05152	0.04576	0.03787	0.03094	0.02251		1159	0.0154	0.01483	0.0139	0.01307	0.01242
	1010	0.07273	0.05516	0.04832	0.03659	0.02854		1010	0.06228	0.05638	0.04649	0.03704	0.02219		1010	0.05171	0.04593	0.03803	0.03109	0.02258		1160	0.01518	0.01467	0.01372	0.01297	0.01237
	1011	0.07297	0.0553	0.04839	0.03665	0.0286		1011	0.06242	0.05653	0.04663	0.03711	0.02223		1011	0.05184	0.04608	0.03813	0.03117	0.02264		1161	0.01497	0.01452	0.01359	0.01289	0.01232
	1012	0.07321	0.05545	0.04847	0.03673	0.02866		1012	0.06255	0.05669	0.04677	0.03719	0.02226		1012	0.05202	0.04619	0.03825	0.03127	0.0227		1162	0.01478	0.01439	0.01345	0.01281	0.01226
	1013	0.07345	0.05561	0.04849	0.03681	0.02871		1013	0.06272	0.05685	0.04687	0.03727	0.02224		1013	0.05216	0.04633	0.03837	0.03136	0.02276		1163	0.01462	0.01427	0.01333	0.01275	0.01222
	1014	0.07369	0.05578	0.0485	0.03687	0.02877		1014	0.06289	0.057	0.04698	0.03736	0.02227		1014	0.05229	0.04649	0.03852	0.03142	0.0228		1164	0.01449	0.01417	0.01323	0.01269	0.0122
	1015	0.07389	0.05585	0.04856	0.03694	0.0288		1015	0.06304	0.05715	0.04712	0.03743	0.02229		1015	0.05242	0.04661	0.0386	0.03151	0.02285		1165	0.01437	0.01408	0.01314	0.01264	0.01218
	1016	0.07407	0.05596	0.0486	0.03697	0.02879		1016	0.06317	0.05727	0.04721	0.03749	0.0223		1016	0.05253	0.04675	0.03866	0.03159	0.02287		1166	0.01428	0.01401	0.01307	0.0126	0.01216
	1017	0.07426	0.05606	0.0486	0.037	0.0288		1017	0.06331	0.05737	0.04728	0.03758	0.0223		1017	0.05263	0.04684	0.03877	0.03167	0.02292		1167	0.01421	0.01395	0.01304	0.01258	0.01215
	1018	0.07443	0.05616	0.04863	0.03704	0.02884		1018	0.06342	0.05747	0.04738	0.03765	0.02231		1018	0.05273	0.04695	0.03886	0.03173	0.02292		1168	0.01416	0.01391	0.01301	0.01256	0.01214
	1019	0.07458	0.05627	0.04864	0.03708	0.02889		1019	0.06355	0.05754	0.04744	0.0377	0.0223		1019	0.05281	0.04703	0.03892	0.03176	0.02296		1169	0.01413	0.01388	0.013	0.01255	0.01214
	1020	0.07474	0.05636	0.04868	0.03712	0.0289		1020	0.06369	0.0576	0.04753	0.03776	0.02231		1020	0.05288	0.0471	0.03901	0.03181	0.02298		1170	0.01412	0.01386	0.01301	0.01255	0.01214
	1021	0.07486	0.0564	0.04874	0.03716	0.0289		1021	0.06382	0.05765	0.04757	0.03782	0.02233		1021	0.05294	0.04712	0.03905	0.03186	0.02303		1171	0.01414	0.01386	0.01304	0.01256	0.01216
	1022	0.07493	0.05647	0.04877	0.03716	0.0289		1022	0.06393	0.05768	0.04763	0.03787	0.02236		1022	0.053	0.04714	0.03909	0.0319	0.02304		1172	0.01416	0.01387	0.01307	0.01257	0.01217
	1023	0.07498	0.05648	0.04883	0.0372	0.02887		1023	0.06403	0.05772	0.04766	0.03793	0.02239		1023	0.05309	0.04722	0.03912	0.03193	0.02305		1173	0.0142	0.01389	0.01312	0.01259	0.01217
	1024	0.07503	0.0565	0.04886	0.0372	0.02886		1024	0.06413	0.05777	0.04768	0.03797	0.02241		1024	0.05311	0.04728	0.03916	0.03194	0.02304		1174	0.01426	0.01392	0.01318	0.01261	0.0122
	1025	0.07508	0.05651	0.04888	0.03724	0.02885		1025	0.06419	0.0578	0.04772	0.038	0.02245		1025	0.05319	0.04732	0.03918	0.03196	0.02304		1175	0.01433	0.01395	0.01324	0.01264	0.0122
	1026	0.07512	0.05655	0.0489	0.03725	0.02884		1026	0.06427	0.05779	0.04774	0.03802	0.02246		1026	0.05322	0.04735	0.03922	0.03199	0.02302		1176	0.01441	0.014	0.0133	0.01267	0.01222
	1027	0.07516	0.05655	0.0489	0.03725	0.02884		1027	0.06431	0.05783	0.04772	0.03806	0.02245		1027	0.05326	0.04736	0.03924	0.032	0.02302		1177	0.0145	0.01404	0.01337	0.0127	0.01223
	1028	0.07519	0.05654	0.04886	0.03726	0.02882		1028	0.06433	0.05783	0.04772	0.03805	0.02249		1028	0.05332	0.04736	0.0393	0.03201	0.02302		1178	0.01457	0.0141	0.01344	0.01273	0.01225
	1029	0.07517	0.05652	0.04887	0.03725	0.0288		1029	0.06438	0.05783	0.04771	0.03805	0.02249		1029	0.05334	0.04734	0.03932	0.032	0.02304		1179	0.01463	0.01415	0.01352	0.01276	0.01228
	1030	0.07517	0.05648	0.04887	0.03723	0.0288		1030	0.06439	0.05785	0.0477	0.03803	0.02249		1030	0.05332	0.04734	0.03933	0.03201	0.02304		1180	0.01468	0.01421	0.01358	0.01279	0.01228
	1031	0.07515	0.05647	0.04884	0.03722	0.0288		1031	0.06436	0.05782	0.04769	0.03803	0.02249		1031	0.05332	0.04734	0.03933	0.03199	0.02305		1181	0.01474	0.01426	0.01364	0.01282	0.0123
	1032	0.0751	0.05646	0.04883	0.0372	0.02878		1032	0.0643	0.05782	0.04769	0.03801	0.02248		1032	0.05332	0.04729	0.03937	0.03199	0.02305		1182	0.01479	0.01432	0.01369	0.01284	0.01231
	1033	0.07506	0.05645	0.04878	0.03719	0.02878		1033	0.06427	0.05782	0.04771	0.03803	0.02248		1033	0.05331	0.04728	0.03939	0.03198	0.02302		1183	0.01484	0.01437	0.01372	0.01287	0.01232
	1034	0.075	0.05641	0.04876	0.03717	0.02878		1034	0.06423	0.05783	0.04772	0.03801	0.02249		1034	0.05331	0.04727	0.03943	0.03196	0.02297		1184	0.01489	0.01442	0.01377	0.01289	0.01233
	1035	0.07491	0.05636	0.04875	0.03718	0.02878		1035	0.06416	0.05784	0.04774	0.03798	0.02245		1035	0.0533	0.04726	0.03938	0.03197	0.02299		1185	0.01492	0.01446	0.01381	0.01291	0.01233
	1036	0.07486	0.05635	0.04869	0.03713	0.02878		1036	0.06408	0.05781	0.04769	0.03794	0.02244		1036	0.05328	0.04727	0.03937	0.03196	0.02298		1186	0.01494	0.0145	0.01385	0.01293	0.01234
	1037	0.07483	0.05631	0.04864	0.0371	0.02878		1037	0.06404	0.0578	0.04767	0.03795	0.02241		1037	0.05327	0.04725	0.03938	0.03195	0.02297		1187	0.01496	0.01454	0.01387	0.01294	0.01236
	1038	0.07474	0.05627	0.04862	0.03708	0.02878		1038	0.06395	0.05777	0.04764	0.03793	0.02239		1038	0.05329	0.04727	0.03937	0.03191	0.02295		1188	0.01496	0.01457	0.0139	0.01295	0.01235
	1039	0.07468	0.05626	0.04859	0.03707	0.02875		1039	0.06394	0.05774	0.04761	0.03793	0.02237		1039	0.05327	0.04726	0.03936	0.03189	0.02296		1189	0.01497	0.01459	0.01392	0.01295	0.01236
	1040	0.07462	0.05624	0.04861	0.03706	0.02873		1040	0.06391	0.05773	0.04758	0.03792	0.02237		1040	0.05326	0.04725	0.03937	0.03185	0.02299		1190	0.01496	0.01461	0.01392	0.01296	0.01235
	1041	0.07457	0.05622	0.04859	0.037	0.02872		1041	0.06384	0.0577	0.04754	0.0379	0.02238		1041	0.05327	0.04725	0.03934	0.03186	0.02298		1191	0.01495	0.01462	0.01392	0.01295	0.01234
	1042	0.07448	0.05617	0.04858	0.03695	0.02869		1042	0.06378	0.05767	0.04751	0.03788	0.02237		1042	0.05325	0.04726	0.0393	0.03185	0.02295		1192	0.01495	0.01463	0.01389	0.01295	0.01234
	1043	0.07445	0.05612	0.04858	0.03696	0.02868		1043	0.06376	0.05766	0.04748	0.03788	0.02236		1043	0.05325	0.04729	0.03928	0.03184	0.02295		1193	0.01494	0.01463	0.01387	0.01294	0.01234
	1044	0.07439	0.05608	0.04855	0.0369	0.02869		1044	0.0637	0.05765	0.04742	0.03786	0.02235		1044	0.05323	0.04727	0.03926	0.03179	0.02294		1194	0.01492	0.01462	0.01385	0.01293	0.01233
	1045	0.07434	0.05602	0.04855	0.03691	0.02867		1045	0.06366	0.0576	0.0474	0.03787	0.02233		1045	0.05323	0.04723	0.03925	0.03176	0.02295		1195	0.01492	0.01461	0.01382	0.01291	0.01233
	1046	0.07428	0.05597	0.04851	0.03688	0.02866		1046	0.06363	0.05759	0.04738	0.03784	0.0223		1046	0.05318	0.04722	0.03921	0.03178	0.02292		1196	0.0149	0.0146	0.01381	0.0129	0.01234
	1047	0.07422	0.05591	0.04849	0.03686	0.02865		1047	0.06357	0.05759	0.04736	0.03781	0.02229		1047	0.05316	0.04718	0.03914	0.03178	0.0229		1197	0.01489	0.01458	0.01377	0.01288	0.01233
	1048	0.07414	0.05585	0.04844	0.03684	0.02864		1048	0.06352	0.05755	0.04734	0.03776	0.0223		1048	0.05314	0.04714	0.03911	0.03178	0.0229		1198	0.01488	0.01456	0.01376	0.01286	0.01232
	1049	0.07404	0.05578	0.04846	0.03681	0.02862		1049	0.06351	0.05755	0.04732	0.03772	0.02227		1049	0.05307	0.04707	0.03906	0.03176	0.02288		1199	0.01488	0.01453	0.01373	0.01284	0.01233
	1050	0.07395	0.05574	0.04846	0.03679	0.02863		1050	0.06343	0.05749	0.0473	0.03771	0.02228		1050	0.05303	0.04706	0.039	0.03176	0.02287		1200	0.01487	0.01451	0.01371	0.01282	0.01231
	1051	0.07385	0.05569	0.04846	0.03675	0.02859		1051	0.06338	0.05744	0.04727	0.03769	0.02226		1051	0.053	0.04702	0.03899	0.03176	0.02287		1201	0.01486	0.01448	0.01369	0.0128	0.01231
	1052	0.07373	0.05566	0.04846	0.03675	0.02856		1052	0.06332	0.05737	0.04729	0.03765	0.02224		1052	0.05296	0.04697	0.03894	0.03174	0.02283		1202	0.01484	0.01444	0.01366	0.01279	0.01229
	1053	0.07362	0.05561	0.04843	0.03677	0.02856		1053	0.0633	0.0573	0.04727	0.03764	0.02224		1053	0.05295	0.04692	0.0389	0.03172	0.0228		1203	0.01484	0.01441	0.01364	0.01277	0.01229
	1054	0.0735	0.05553	0.0484	0.03678	0.02853		1054	0.06324	0.05724	0.04721	0.03762	0.0222		1054	0.05294	0.04688	0.03886	0.0317	0.0228		1204	0.01483	0.01438	0.0136	0.01275	0.0123
	1055	0.07337	0.05548	0.04837	0.03673	0.02852		1055	0.06318	0.05714	0.04718	0.03758	0.02219		1055	0.05289	0.04685	0.03879	0.0317	0.02281		1205	0.01481	0.01435	0.01358	0.01274	0.01231
	1056	0.07323	0.05544	0.04834	0.03669	0.02847		1056	0.0631	0.05706	0.04711	0.03754	0.02219		1056	0.05286	0.04684	0.03876	0.03164	0.02283		1206	0.0148	0.01431	0.01356	0.01272	0.0123
	1057	0.07312	0.05537	0.04831	0.03666	0.02845		1057	0.06306	0.05698	0.04706	0.03753	0.02216		1057	0.05282	0.04684	0.03875	0.0316	0.02284		1207	0.0148	0.01428	0.01354	0.01271	0.01229
	1058	0.07298	0.05532	0.04828	0.03663	0.02843		1058	0.06298	0.05691	0.04701	0.03748	0.02216		1058	0.05278	0.04683	0.03872	0.03154	0.02282		1208	0.01479	0.01425	0.01352	0.0127	0.01229
	1059	0.07288	0.05527	0.04824	0.03659	0.02839		1059	0.06296	0.05685	0.04695	0.03744	0.02213		1059	0.05271	0.04677	0.03867	0.03152	0.02284		1209	0.01477	0.01422	0.01348	0.01269	0.01228
	1060	0.0728	0.05519	0.04821	0.03652	0.02836		1060	0.06288	0.05678	0.04688	0.03738	0.02213		1060	0.05263	0.04674	0.03865	0.0315	0.02283		1210	0.01475	0.01419	0.01346	0.01268	0.01226
	1061	0.07273	0.05511	0.04817	0.03644	0.02833		1061	0.06279	0.05671	0.04684	0.03734	0.0221		1061	0.05261	0.04673	0.03861	0.03145	0.02282		1211	0.01474	0.01416	0.01343	0.01267	0.01226
	1062	0.07258	0.05501	0.04815	0.03638	0.02832		1062	0.06274	0.05664	0.0468	0.03729	0.02208		1062	0.05255	0.0467	0.03857	0.03144	0.02281		1212	0.01472	0.01413	0.01339	0.01266	0.01224
	1063	0.07251	0.05495	0.04809	0.03631	0.02833		1063	0.06267	0.0566	0.04676	0.03724	0.02207		1063	0.05247	0.04666	0.03855	0.03135	0.02282		1213	0.01471	0.0141	0.01337	0.01265	0.01222
	1064	0.07242	0.05485	0.04801	0.03622	0.02831		1064	0.06256	0.05655	0.04671	0.03719	0.02207		1064	0.05241	0.04657	0.03853	0.0313	0.02277		1214	0.01469	0.01408	0.01334	0.01264	0.0122
	1065	0.07233	0.05472	0.04796	0.03617	0.02828		1065	0.06246	0.05652	0.04668	0.03716	0.02205		1065	0.05234	0.04653	0.0385	0.03127	0.02273		1215	0.01467	0.01405	0.0133	0.01264	0.01218
	1066	0.07218	0.05462	0.04787	0.03608	0.02826		1066	0.06238	0.05645	0.04664	0.03707	0.02207		1066	0.05226	0.0465	0.03844	0.03121	0.0227		1216	0.01466	0.01403	0.01325	0.01263	0.01218
	1067	0.07208	0.05451	0.04783	0.036	0.02823		1067	0.06229	0.05635	0.04658	0.03703	0.02208		1067	0.0522	0.04642	0.03836	0.03115	0.02265		1217	0.01463	0.01401	0.01322	0.01262	0.01217
	1068	0.07195	0.05437	0.04775	0.03593	0.02819		1068	0.06219	0.05628	0.04649	0.03699	0.02206		1068	0.05213	0.04636	0.0383	0.03108	0.02262		1218	0.01461	0.01399	0.01319	0.01261	0.01216
	1069	0.07182	0.05423	0.04768	0.03588	0.02816		1069	0.0621	0.05622	0.0464	0.03695	0.02201		1069	0.05205	0.04628	0.03824	0.031	0.02258		1219	0.01459	0.01396	0.01316	0.01261	0.01215
	1070	0.07169	0.05409	0.04759	0.03582	0.02812		1070	0.06201	0.05612	0.04629	0.03693	0.02201		1070	0.05201	0.04622	0.0382	0.03091	0.02254		1220	0.01456	0.01394	0.01311	0.0126	0.01214
	1071	0.07157	0.05395	0.04751	0.03577	0.02809		1071	0.06194	0.05599	0.04618	0.0369	0.02199		1071	0.05192	0.04615	0.03815	0.0309	0.02251		1221	0.01453	0.01393	0.01309	0.01259	0.01214
	1072	0.07146	0.05384	0.0474	0.03574	0.02804		1072	0.06184	0.05588	0.04608	0.0369	0.02198		1072	0.05189	0.04606	0.0381	0.03083	0.02248		1222	0.0145	0.01391	0.01307	0.01258	0.01214
	1073	0.07136	0.0537	0.0473	0.03571	0.02802		1073	0.06176	0.05578	0.04597	0.0369	0.02193		1073	0.05185	0.04598	0.03804	0.0308	0.02248		1223	0.01448	0.01389	0.01305	0.01257	0.01214
	1074	0.07123	0.0536	0.04722	0.03568	0.02798		1074	0.06167	0.05568	0.04589	0.03686	0.0219		1074	0.05178	0.04592	0.03801	0.03077	0.02247		1224	0.01446	0.01387	0.01305	0.01257	0.01214
	1075	0.07112	0.05352	0.04714	0.03564	0.02792		1075	0.06161	0.05558	0.04584	0.03682	0.02187		1075	0.05169	0.04586	0.03793	0.03075	0.02247		1225	0.01443	0.01385	0.01304	0.01256	0.01214
	1076	0.07099	0.05344	0.04704	0.03565	0.02787		1076	0.06157	0.0555	0.04576	0.03681	0.02184		1076	0.05161	0.0458	0.03791	0.03068	0.02248		1226	0.01441	0.01383	0.01304	0.01255	0.01214
	1077	0.07094	0.05335	0.04699	0.03564	0.02784		1077	0.06148	0.05539	0.0457	0.03677	0.0218		1077	0.05153	0.04574	0.03786	0.03065	0.02247		1227	0.01439	0.01381	0.01302	0.01253	0.01214
	1078	0.07083	0.05331	0.04695	0.03557	0.02779		1078	0.0614	0.05533	0.04565	0.03672	0.02177		1078	0.05147	0.04568	0.03779	0.03063	0.02244		1228	0.01437	0.0138	0.01302	0.01252	0.01213
	1079	0.07073	0.05323	0.04688	0.03551	0.02772		1079	0.06132	0.05524	0.0456	0.03666	0.0217		1079	0.05143	0.04555	0.03773	0.03062	0.02243		1229	0.01436	0.01378	0.01301	0.01251	0.01214
	1080	0.07058	0.05316	0.04683	0.03543	0.02767		1080	0.06123	0.05516	0.04555	0.03659	0.0217		1080	0.05136	0.04546	0.0377	0.03058	0.0224		1230	0.01434	0.01376	0.01299	0.01249	0.01213
	1081	0.07036	0.05313	0.04674	0.03533	0.02764		1081	0.06114	0.05505	0.04551	0.03652	0.02167		1081	0.0513	0.0454	0.03766	0.03053	0.02239		1231	0.01432	0.01374	0.01299	0.01248	0.01212
	1082	0.07012	0.05306	0.04667	0.03528	0.02763		1082	0.061	0.05494	0.04543	0.03645	0.02166		1082	0.05123	0.04531	0.03763	0.03053	0.02236		1232	0.0143	0.01372	0.01298	0.01246	0.01214
	1083	0.06992	0.05297	0.04654	0.03521	0.02755		1083	0.0608	0.05482	0.04539	0.03636	0.02168		1083	0.05114	0.04524	0.03759	0.03045	0.02232		1233	0.01428	0.0137	0.01298	0.01245	0.01214
	1084	0.0697	0.05287	0.04642	0.03512	0.02748		1084	0.06057	0.05467	0.0453	0.03625	0.02165		1084	0.05109	0.04516	0.03756	0.03037	0.02228		1234	0.01427	0.01369	0.01299	0.01243	0.01214
	1085	0.06943	0.05276	0.0463	0.03506	0.0274		1085	0.06036	0.05451	0.04521	0.03616	0.0216		1085	0.05096	0.04507	0.03749	0.03028	0.02227		1235	0.01424	0.01367	0.01297	0.01242	0.01214
	1086	0.06916	0.05263	0.04618	0.03497	0.02736		1086	0.06011	0.05433	0.04508	0.03604	0.02159		1086	0.05081	0.04497	0.03743	0.03013	0.02222		1236	0.01422	0.01365	0.01297	0.0124	0.01215
	1087	0.06891	0.05247	0.04605	0.03488	0.02731		1087	0.05986	0.05416	0.04493	0.03594	0.02151		1087	0.05063	0.04482	0.03735	0.03	0.02216		1237	0.01421	0.01363	0.01296	0.01239	0.01215
	1088	0.06866	0.05229	0.04588	0.03478	0.02728		1088	0.0596	0.05404	0.04476	0.03583	0.02143		1088	0.05044	0.04471	0.03727	0.02986	0.02211		1238	0.01419	0.01361	0.01295	0.01237	0.01216
	1089	0.06838	0.05209	0.04573	0.03468	0.02726		1089	0.05935	0.05385	0.04458	0.03573	0.02138		1089	0.05023	0.04459	0.03719	0.02972	0.02211		1239	0.01418	0.01359	0.01294	0.01236	0.01215
	1090	0.06811	0.05188	0.04556	0.03456	0.02719		1090	0.05911	0.05368	0.0444	0.03561	0.02135		1090	0.05001	0.04445	0.03715	0.0296	0.02206		1240	0.01418	0.01357	0.01293	0.01235	0.01214
	1091	0.0679	0.05169	0.04538	0.03444	0.02715		1091	0.0589	0.0535	0.04425	0.03551	0.02131		1091	0.04977	0.0443	0.03707	0.02953	0.02206		1241	0.01415	0.01356	0.01292	0.01234	0.01214
	1092	0.06767	0.05143	0.04519	0.03433	0.02712		1092	0.05869	0.05333	0.04409	0.03543	0.02126		1092	0.04956	0.04415	0.03696	0.0294	0.02202		1242	0.01414	0.01354	0.01292	0.01233	0.01215
	1093	0.06745	0.05122	0.04501	0.03423	0.02706		1093	0.05851	0.05315	0.04394	0.0353	0.02116		1093	0.04933	0.044	0.03684	0.0293	0.02199		1243	0.01413	0.01352	0.01292	0.01232	0.01215
	1094	0.06723	0.05099	0.04482	0.03412	0.02701		1094	0.05835	0.05298	0.04379	0.03517	0.02107		1094	0.0491	0.04389	0.03676	0.02922	0.02196		1244	0.01411	0.0135	0.01291	0.01231	0.01215
	1095	0.06702	0.05075	0.04464	0.03403	0.02691		1095	0.0582	0.0528	0.04366	0.03507	0.02099		1095	0.0489	0.04374	0.03661	0.02913	0.02192		1245	0.01409	0.01349	0.01291	0.0123	0.01214
	1096	0.06679	0.0505	0.04448	0.03391	0.02685		1096	0.05805	0.05265	0.0435	0.03494	0.02093		1096	0.04871	0.04358	0.03652	0.02905	0.02186		1246	0.01408	0.01347	0.01289	0.01229	0.01212
	1097	0.06665	0.05024	0.04434	0.03379	0.02678		1097	0.05789	0.05249	0.04339	0.0348	0.02085		1097	0.04859	0.04348	0.03639	0.02902	0.02183		1247	0.01407	0.01345	0.01288	0.01229	0.01211
	1098	0.0664	0.05001	0.04417	0.03365	0.02671		1098	0.05777	0.05234	0.04328	0.03469	0.02077		1098	0.04847	0.04335	0.0363	0.02902	0.02174		1248	0.01405	0.01343	0.01287	0.01228	0.01211
	1099	0.06616	0.04975	0.04401	0.03354	0.02662		1099	0.05762	0.05217	0.04315	0.03456	0.02068		1099	0.04835	0.04319	0.03617	0.02897	0.02174		1249	0.01404	0.01342	0.01285	0.01227	0.0121
	1100	0.06589	0.04954	0.04387	0.03343	0.02653		1100	0.05747	0.05197	0.04302	0.03445	0.02062		1100	0.04822	0.04308	0.03605	0.02894	0.02168		1250	0.01403	0.0134	0.01285	0.01227	0.01208
	1101	0.06561	0.04935	0.04372	0.03333	0.02645		1101	0.05732	0.05177	0.04289	0.03436	0.02058		1101	0.04812	0.04299	0.03594	0.02894	0.02161		1251	0.01402	0.01338	0.01283	0.01227	0.01207
	1102	0.06533	0.04915	0.04358	0.03327	0.02638		1102	0.05711	0.05157	0.04275	0.03425	0.02049		1102	0.04804	0.04287	0.0358	0.02891	0.0216		1252	0.014	0.01337	0.01281	0.01226	0.01205
	1103	0.06506	0.04898	0.04338	0.03317	0.02626		1103	0.05687	0.05134	0.04265	0.03412	0.02045		1103	0.04795	0.04276	0.03571	0.02886	0.02156		1253	0.01398	0.01335	0.0128	0.01226	0.01203
	1104	0.0648	0.04882	0.04322	0.03306	0.02616		1104	0.05665	0.05109	0.04251	0.03401	0.02033		1104	0.04784	0.04261	0.03559	0.0288	0.02153		1254	0.01396	0.01333	0.01277	0.01225	0.01201
	1105	0.0645	0.04867	0.04304	0.03297	0.02605		1105	0.05645	0.05082	0.04237	0.03392	0.02024		1105	0.04771	0.04248	0.03544	0.02875	0.0215		1255	0.01395	0.01331	0.01276	0.01225	0.01201
	1106	0.0642	0.04852	0.04289	0.03285	0.02596		1106	0.05621	0.05055	0.04217	0.03379	0.02016		1106	0.04755	0.04235	0.03534	0.02869	0.0214		1256	0.01393	0.0133	0.01275	0.01224	0.01199
	1107	0.06389	0.04836	0.04271	0.03273	0.0259		1107	0.05596	0.05028	0.04202	0.03368	0.02003		1107	0.04739	0.04222	0.03519	0.02863	0.02126		1257	0.01391	0.01328	0.01275	0.01224	0.01198
	1108	0.06361	0.04819	0.04257	0.03263	0.0258		1108	0.05571	0.05004	0.04189	0.03355	0.01995		1108	0.0472	0.04209	0.03505	0.02857	0.02122		1258	0.01389	0.01326	0.01275	0.01223	0.01197
	1109	0.06331	0.04805	0.04243	0.03256	0.02571		1109	0.05547	0.04976	0.04172	0.03344	0.01988		1109	0.04703	0.04193	0.03493	0.02847	0.02117		1259	0.01387	0.01324	0.01273	0.01223	0.01196
	1110	0.06301	0.04785	0.04226	0.03244	0.02561		1110	0.05522	0.04952	0.04156	0.03333	0.01979		1110	0.04684	0.04176	0.03482	0.0284	0.02099		1260	0.01384	0.01322	0.01272	0.01222	0.01196
	1111	0.06273	0.04769	0.04209	0.03233	0.02552		1111	0.05495	0.04926	0.04139	0.03322	0.01972		1111	0.04662	0.04159	0.03463	0.02831	0.02092		1261	0.01382	0.0132	0.01273	0.01222	0.01196
	1112	0.06242	0.04748	0.04192	0.03221	0.02543		1112	0.05468	0.04904	0.04122	0.03311	0.01965		1112	0.0464	0.04143	0.03448	0.02821	0.02077		1262	0.01381	0.01318	0.01274	0.01221	0.01195
	1113	0.06211	0.04734	0.04174	0.03209	0.0253		1113	0.05441	0.04879	0.04104	0.03297	0.01954		1113	0.04618	0.04124	0.03436	0.02814	0.02064		1263	0.01379	0.01317	0.01274	0.01221	0.01195
	1114	0.06176	0.04711	0.04157	0.03198	0.0252		1114	0.05414	0.04859	0.04084	0.03285	0.01948		1114	0.04593	0.0411	0.03425	0.02803	0.0205		1264	0.01376	0.01315	0.01274	0.0122	0.01195
	1115	0.06139	0.04691	0.0414	0.03183	0.02505		1115	0.05389	0.04838	0.04064	0.03274	0.01943		1115	0.04574	0.04091	0.03408	0.02794	0.02036		1265	0.01375	0.01313	0.01274	0.01219	0.01195
	1116	0.06103	0.04668	0.04122	0.03168	0.02494		1116	0.05366	0.04822	0.04045	0.0326	0.01939		1116	0.04554	0.04074	0.03395	0.02787	0.02021		1266	0.01373	0.01311	0.01273	0.01218	0.01195
	1117	0.06069	0.04648	0.04103	0.03156	0.02484		1117	0.05341	0.04804	0.04029	0.0325	0.01933		1117	0.04531	0.04063	0.03383	0.0278	0.0201		1267	0.01371	0.01309	0.01272	0.01216	0.01196
	1118	0.06032	0.04628	0.04088	0.03145	0.02474		1118	0.05316	0.0479	0.0401	0.03242	0.01929		1118	0.04509	0.04046	0.03373	0.02772	0.01997		1268	0.01369	0.01307	0.01271	0.01215	0.01197
	1119	0.05998	0.04608	0.04074	0.0313	0.02462		1119	0.05292	0.04773	0.03991	0.03229	0.01926		1119	0.04487	0.0403	0.03357	0.02761	0.0199		1269	0.01368	0.01305	0.01269	0.01214	0.01197
	1120	0.05965	0.0459	0.04062	0.03112	0.02454		1120	0.05273	0.04761	0.0397	0.03221	0.01926		1120	0.04465	0.04015	0.03346	0.02753	0.01977		1270	0.01366	0.01303	0.01267	0.01213	0.01198
	1121	0.05934	0.04572	0.04046	0.03098	0.02448		1121	0.05255	0.0475	0.0395	0.03211	0.01926		1121	0.04443	0.03998	0.03337	0.02746	0.01969		1271	0.01363	0.01301	0.01266	0.01212	0.01199
	1122	0.05902	0.04554	0.04026	0.03079	0.02442		1122	0.05233	0.04737	0.03935	0.03198	0.01925		1122	0.04425	0.03982	0.03325	0.02738	0.01965		1272	0.01362	0.013	0.01265	0.01211	0.012
	1123	0.05876	0.04536	0.04007	0.03063	0.02433		1123	0.05216	0.04725	0.03923	0.03185	0.01926		1123	0.0441	0.03967	0.03319	0.02731	0.01956		1273	0.0136	0.01298	0.01263	0.01209	0.01198
	1124	0.05852	0.04515	0.03991	0.03046	0.02425		1124	0.05202	0.0471	0.03908	0.03178	0.01923		1124	0.04392	0.0395	0.03308	0.02727	0.01953		1274	0.01359	0.01296	0.01263	0.01208	0.012
	1125	0.0583	0.04498	0.03974	0.03027	0.02417		1125	0.05186	0.04694	0.03896	0.03166	0.01923		1125	0.04379	0.03939	0.03298	0.02722	0.01946		1275	0.01357	0.01294	0.0126	0.01207	0.012
	1126	0.05811	0.04477	0.03958	0.03012	0.02415		1126	0.05163	0.0468	0.0388	0.03156	0.01922		1126	0.04364	0.03925	0.0329	0.02714	0.01937		1276	0.01355	0.01293	0.01259	0.01206	0.01201
	1127	0.05796	0.04454	0.03941	0.02996	0.02415		1127	0.05152	0.04666	0.03869	0.03144	0.0192		1127	0.04352	0.0391	0.0328	0.02709	0.01933		1277	0.01354	0.01291	0.01259	0.01204	0.01201
	1128	0.05783	0.04435	0.03927	0.02984	0.0241		1128	0.05136	0.04651	0.03861	0.03139	0.01919		1128	0.04341	0.03896	0.03272	0.02702	0.01936		1278	0.01353	0.01289	0.01258	0.01203	0.01202
	1129	0.05767	0.04415	0.03913	0.0297	0.02407		1129	0.05118	0.04637	0.03849	0.03129	0.01918		1129	0.04334	0.0388	0.03264	0.02696	0.01931		1279	0.01352	0.01288	0.01256	0.01202	0.01202
	1130	0.05751	0.04397	0.03898	0.02955	0.02404		1130	0.05097	0.04624	0.03839	0.03119	0.01919		1130	0.04324	0.03866	0.03255	0.02691	0.01926		1280	0.0135	0.01286	0.01254	0.01201	0.01203
	1131	0.05738	0.04383	0.03885	0.02944	0.02399		1131	0.05072	0.0461	0.0383	0.03108	0.01917		1131	0.04312	0.03852	0.03249	0.02686	0.01928		1281	0.01348	0.01284	0.01253	0.012	0.01203
	1132	0.05726	0.04367	0.03875	0.02932	0.02393		1132	0.05048	0.04596	0.03821	0.03098	0.01915		1132	0.04302	0.03839	0.03243	0.02679	0.01925		1282	0.01347	0.01283	0.0125	0.01199	0.01203
	1133	0.05713	0.04357	0.0386	0.02924	0.02385		1133	0.05025	0.0458	0.0381	0.03085	0.01911		1133	0.04294	0.03824	0.03238	0.02672	0.01924		1283	0.01344	0.01281	0.0125	0.01198	0.01202
	1134	0.05695	0.04343	0.03848	0.02917	0.02376		1134	0.05	0.04563	0.03799	0.03072	0.01911		1134	0.04282	0.03814	0.03229	0.02663	0.01925		1284	0.01343	0.01279	0.01249	0.01197	0.012
	1135	0.05676	0.04332	0.03833	0.02909	0.02368		1135	0.04979	0.04543	0.03788	0.03061	0.01909		1135	0.04271	0.03801	0.03223	0.02659	0.01925		1285	0.01341	0.01278	0.01247	0.01196	0.01199
	1136	0.05656	0.04318	0.0382	0.02904	0.02365		1136	0.04954	0.04525	0.03775	0.03047	0.01907		1136	0.04257	0.03791	0.03216	0.02652	0.01925		1286	0.0134	0.01276	0.01246	0.01195	0.01196
	1137	0.0564	0.04309	0.03811	0.02905	0.02356		1137	0.04933	0.04504	0.03763	0.03033	0.01905		1137	0.04244	0.03782	0.03211	0.02644	0.01924		1287	0.0134	0.01274	0.01245	0.01195	0.01195
	1138	0.05621	0.04296	0.03803	0.02901	0.0235		1138	0.04912	0.04485	0.03751	0.0302	0.01903		1138	0.04231	0.03769	0.032	0.02637	0.01924		1288	0.01339	0.01273	0.01242	0.01194	0.01193
	1139	0.05604	0.04284	0.03792	0.02895	0.02342		1139	0.04893	0.04465	0.03739	0.03002	0.01902		1139	0.04219	0.03761	0.03187	0.0263	0.01924		1289	0.01339	0.01271	0.01241	0.01193	0.01191
	1140	0.05584	0.04272	0.03781	0.02891	0.02337		1140	0.04877	0.04448	0.03725	0.02986	0.019		1140	0.04204	0.03748	0.03183	0.02623	0.01923		1290	0.01338	0.01269	0.0124	0.01193	0.01189
	1141	0.05562	0.0426	0.03769	0.02891	0.02331		1141	0.0486	0.04431	0.03714	0.0297	0.01897		1141	0.0419	0.03739	0.03172	0.02617	0.01925		1291	0.01336	0.01268	0.01238	0.01192	0.01189
	1142	0.05537	0.04247	0.03757	0.02886	0.02324		1142	0.04844	0.04414	0.03707	0.02955	0.01896		1142	0.04177	0.03732	0.03159	0.02608	0.01924		1292	0.01335	0.01266	0.01237	0.01191	0.01187
	1143	0.05517	0.04233	0.03747	0.02884	0.02318		1143	0.04834	0.04398	0.03694	0.02941	0.01893		1143	0.04165	0.03721	0.03146	0.02601	0.01922		1293	0.01334	0.01264	0.01238	0.01191	0.01185
	1144	0.05495	0.04218	0.03735	0.02879	0.02312		1144	0.04822	0.0438	0.03684	0.02932	0.01889		1144	0.04148	0.03709	0.03133	0.02594	0.01923		1294	0.01333	0.01263	0.01237	0.0119	0.01185
	1145	0.05474	0.04203	0.03727	0.02875	0.02308		1145	0.04808	0.04364	0.03673	0.02922	0.01889		1145	0.04135	0.037	0.03122	0.02588	0.01923		1295	0.0133	0.01261	0.01237	0.0119	0.01183
	1146	0.05452	0.04185	0.03714	0.02871	0.02306		1146	0.04796	0.04346	0.03659	0.02915	0.01886		1146	0.04121	0.03688	0.03109	0.0258	0.01921		1296	0.01328	0.0126	0.01237	0.01189	0.01181
	1147	0.0543	0.04171	0.03702	0.02863	0.02301		1147	0.04792	0.04333	0.03648	0.02909	0.01883		1147	0.04108	0.03673	0.03095	0.02575	0.01918		1297	0.01326	0.01258	0.01236	0.01189	0.01181
	1148	0.05405	0.04156	0.03692	0.02855	0.02296		1148	0.04776	0.04322	0.03639	0.02906	0.01881		1148	0.04097	0.03661	0.03083	0.02571	0.01916		1298	0.01325	0.01257	0.01237	0.01189	0.0118
	1149	0.05381	0.04141	0.03681	0.0285	0.02289		1149	0.04761	0.04309	0.03627	0.02899	0.01877		1149	0.04082	0.03651	0.03068	0.02562	0.01915		1299	0.01322	0.01255	0.01235	0.01188	0.0118
	1150	0.05357	0.04127	0.0367	0.02842	0.02286		1150	0.04748	0.04296	0.03615	0.02898	0.01875		1150	0.04066	0.03638	0.03053	0.02558	0.01913		1300	0.0132	0.01254	0.01235	0.01188	0.01179
	1151	0.05337	0.04113	0.03657	0.02834	0.02278		1151	0.04734	0.04283	0.03605	0.02896	0.01872		1151	0.04055	0.03627	0.03038	0.02553	0.01912		1301	0.01317	0.01252	0.01233	0.01187	0.01178
	1152	0.05318	0.041	0.03645	0.02826	0.0227		1152	0.04717	0.04271	0.03596	0.02894	0.01871		1152	0.04043	0.03618	0.03019	0.02544	0.01907		1302	0.01315	0.01251	0.01231	0.01187	0.01178
	1153	0.05296	0.04086	0.03624	0.02817	0.02263		1153	0.04701	0.04258	0.03586	0.02891	0.01869		1153	0.04031	0.03605	0.03004	0.02534	0.01904		1303	0.01313	0.0125	0.0123	0.01187	0.01179
	1154	0.05276	0.04072	0.03611	0.02809	0.02259		1154	0.04683	0.04245	0.0357	0.02889	0.01869		1154	0.04014	0.03594	0.02987	0.02526	0.01903		1304	0.0131	0.01248	0.01229	0.01186	0.01178
	1155	0.05257	0.04059	0.03593	0.02799	0.02255		1155	0.04668	0.04232	0.03557	0.02886	0.01865		1155	0.03997	0.03583	0.02973	0.0252	0.01899		1305	0.01309	0.01247	0.01229	0.01186	0.0118
	1156	0.05238	0.04046	0.03582	0.0279	0.02253		1156	0.04652	0.0422	0.0354	0.02883	0.01862		1156	0.03981	0.03572	0.02957	0.02513	0.01896		1306	0.01307	0.01246	0.01227	0.01185	0.01181
	1157	0.05219	0.04032	0.0357	0.02783	0.02246		1157	0.04639	0.04206	0.03528	0.02879	0.01859		1157	0.03963	0.03558	0.02941	0.02506	0.01893		1307	0.01305	0.01245	0.01227	0.01185	0.01181
	1158	0.05202	0.04017	0.03556	0.02772	0.02239		1158	0.0462	0.04193	0.03516	0.02875	0.01853		1158	0.03946	0.03546	0.02927	0.02497	0.01889		1308	0.01303	0.01244	0.01226	0.01184	0.01181
	1159	0.05185	0.03998	0.03537	0.02764	0.02235		1159	0.04604	0.04179	0.03501	0.02868	0.0185		1159	0.03929	0.03533	0.02918	0.02491	0.01886		1309	0.01301	0.01243	0.01224	0.01184	0.01181
	1160	0.05161	0.0398	0.03523	0.02758	0.02233		1160	0.04586	0.04164	0.03486	0.02861	0.01845		1160	0.0391	0.03521	0.02912	0.0248	0.01884		1310	0.013	0.01242	0.01224	0.01183	0.0118
	1161	0.05136	0.03961	0.03509	0.0275	0.02226		1161	0.04566	0.0415	0.03471	0.02854	0.01845		1161	0.03895	0.03511	0.029	0.02471	0.01885		1311	0.01297	0.0124	0.01225	0.01183	0.01179
	1162	0.05109	0.03941	0.03495	0.02742	0.0222		1162	0.04546	0.04133	0.03456	0.02846	0.01841		1162	0.0388	0.03496	0.02897	0.0246	0.01883		1312	0.01296	0.01239	0.01225	0.01182	0.01179
	1163	0.05081	0.03924	0.0348	0.02734	0.02216		1163	0.04523	0.04118	0.0344	0.02838	0.01834		1163	0.03865	0.03479	0.02893	0.02454	0.01882		1313	0.01293	0.01238	0.01224	0.01181	0.01179
	1164	0.05053	0.03905	0.03467	0.02726	0.0221		1164	0.04498	0.04104	0.03426	0.02829	0.01828		1164	0.03848	0.03463	0.02892	0.02447	0.0188		1314	0.0129	0.01237	0.01223	0.01181	0.01179
	1165	0.05024	0.03885	0.03455	0.02722	0.02203		1165	0.04475	0.04087	0.03411	0.02817	0.01824		1165	0.03832	0.03448	0.02893	0.02439	0.01874		1315	0.01286	0.01236	0.01223	0.0118	0.01179
	1166	0.04999	0.03867	0.03441	0.02717	0.02199		1166	0.04453	0.04069	0.03397	0.02807	0.01819		1166	0.03817	0.03432	0.02891	0.0243	0.01868		1316	0.01284	0.01235	0.01223	0.01179	0.01179
	1167	0.0497	0.0385	0.0343	0.02709	0.02194		1167	0.04433	0.0406	0.03387	0.02796	0.01814		1167	0.03801	0.03417	0.02889	0.02421	0.01865		1317	0.01282	0.01233	0.01221	0.01179	0.0118
	1168	0.04942	0.03833	0.03416	0.02706	0.0219		1168	0.0441	0.04044	0.03374	0.02785	0.0181		1168	0.03789	0.03405	0.02887	0.02414	0.01862		1318	0.01279	0.01232	0.01219	0.01178	0.0118
	1169	0.04918	0.03815	0.03401	0.02701	0.02182		1169	0.04391	0.04025	0.03363	0.02776	0.01803		1169	0.03777	0.03394	0.02884	0.02403	0.01858		1319	0.01276	0.0123	0.01218	0.01177	0.01178
	1170	0.04893	0.03799	0.03385	0.02694	0.02179		1170	0.04375	0.0401	0.03353	0.0277	0.01801		1170	0.03765	0.03381	0.02879	0.02398	0.01854		1320	0.01273	0.01229	0.01219	0.01176	0.0118
	1171	0.04874	0.03787	0.03368	0.02687	0.02172		1171	0.0436	0.03994	0.03344	0.02763	0.01799		1171	0.03759	0.03371	0.02871	0.02388	0.01849		1321	0.0127	0.01227	0.01219	0.01175	0.01179
	1172	0.04854	0.03773	0.03355	0.0268	0.02161		1172	0.04342	0.03978	0.03336	0.02755	0.01792		1172	0.03746	0.03365	0.02864	0.02378	0.01843		1322	0.01268	0.01225	0.01217	0.01174	0.01176
	1173	0.04834	0.0376	0.03342	0.0267	0.02153		1173	0.04324	0.03963	0.03323	0.02747	0.01785		1173	0.03734	0.0335	0.02854	0.02372	0.01842		1323	0.01266	0.01223	0.01217	0.01173	0.01175
	1174	0.04816	0.0375	0.03332	0.02663	0.02143		1174	0.04309	0.0395	0.0331	0.02738	0.01779		1174	0.0372	0.03341	0.02844	0.02365	0.01837		1324	0.01264	0.01221	0.01216	0.01172	0.01173
	1175	0.04798	0.03735	0.0332	0.02656	0.02138		1175	0.04293	0.03934	0.03301	0.02727	0.01773		1175	0.03706	0.03332	0.02833	0.02359	0.01834		1325	0.01262	0.01219	0.01214	0.01171	0.01173
	1176	0.04782	0.03721	0.0331	0.02647	0.02125		1176	0.0428	0.03917	0.03286	0.02723	0.01769		1176	0.0369	0.03321	0.02822	0.02354	0.01831		1326	0.01262	0.01217	0.01213	0.0117	0.0117
	1177	0.04769	0.03706	0.03298	0.02635	0.02115		1177	0.04267	0.03901	0.03277	0.02717	0.01764		1177	0.03675	0.03309	0.02811	0.02347	0.01827		1327	0.01261	0.01215	0.01211	0.01169	0.01171
	1178	0.04759	0.03691	0.03286	0.02626	0.02103		1178	0.04251	0.03881	0.03266	0.02709	0.01762		1178	0.03662	0.033	0.028	0.02338	0.01824		1328	0.01259	0.01212	0.01209	0.01168	0.01172
	1179	0.04744	0.03675	0.03274	0.02617	0.02096		1179	0.04237	0.03861	0.03257	0.02699	0.01759		1179	0.03647	0.03288	0.02791	0.02333	0.01822		1329	0.01258	0.0121	0.01208	0.01167	0.01171
	1180	0.04723	0.03663	0.03266	0.02606	0.02086		1180	0.04222	0.03841	0.03249	0.02689	0.01757		1180	0.03632	0.03278	0.02782	0.02324	0.01822		1330	0.01255	0.01208	0.01207	0.01166	0.01171
	1181	0.04702	0.03646	0.03252	0.02592	0.02069		1181	0.04204	0.03823	0.0324	0.02681	0.01758		1181	0.0362	0.03267	0.02774	0.02317	0.01824		1331	0.01254	0.01205	0.01206	0.01165	0.01171
	1182	0.04682	0.03632	0.03242	0.02578	0.0206		1182	0.04186	0.03803	0.03231	0.02673	0.01757		1182	0.03606	0.03254	0.02766	0.02314	0.01821		1332	0.01251	0.01203	0.01205	0.01164	0.0117
	1183	0.04661	0.0362	0.03232	0.02566	0.02047		1183	0.04167	0.03786	0.03219	0.02662	0.01753		1183	0.03591	0.03245	0.02754	0.02309	0.01817		1333	0.01248	0.012	0.01203	0.01163	0.01169
	1184	0.0464	0.03603	0.03225	0.02551	0.02038		1184	0.04149	0.0377	0.03207	0.02651	0.01752		1184	0.03575	0.03237	0.02748	0.02302	0.01812		1334	0.01244	0.01198	0.01198	0.01162	0.01168
	1185	0.04614	0.03592	0.03213	0.02539	0.0203		1185	0.04133	0.03752	0.03192	0.02639	0.01751		1185	0.03562	0.03226	0.02743	0.02297	0.01807		1335	0.01241	0.01196	0.01195	0.01161	0.01166
	1186	0.04592	0.03579	0.03203	0.02529	0.02024		1186	0.04118	0.03742	0.0318	0.0263	0.01751		1186	0.03547	0.03217	0.02736	0.02291	0.01803		1336	0.01235	0.01193	0.01193	0.0116	0.01165
	1187	0.04566	0.03562	0.03194	0.02515	0.02016		1187	0.04101	0.0373	0.03169	0.0262	0.01749		1187	0.03532	0.03207	0.02728	0.02287	0.01802		1337	0.01231	0.01191	0.0119	0.01159	0.01166
	1188	0.04542	0.03548	0.0318	0.02507	0.02007		1188	0.04089	0.03714	0.03154	0.0261	0.01747		1188	0.03517	0.03196	0.02721	0.02284	0.01797		1338	0.01227	0.01189	0.01188	0.01158	0.01165
	1189	0.04519	0.03534	0.03168	0.02495	0.01998		1189	0.04074	0.03702	0.03141	0.02602	0.01744		1189	0.03502	0.03183	0.02717	0.02278	0.01791		1339	0.01221	0.01187	0.01184	0.01157	0.01165
	1190	0.04495	0.03521	0.03159	0.02487	0.01991		1190	0.0406	0.0369	0.03128	0.02593	0.01745		1190	0.03486	0.03167	0.0271	0.02274	0.01787		1340	0.01217	0.01185	0.01181	0.01155	0.01164
	1191	0.04474	0.03507	0.03146	0.02476	0.01979		1191	0.04047	0.03677	0.03115	0.02587	0.0174		1191	0.03474	0.03153	0.02702	0.02267	0.01782		1341	0.01212	0.01183	0.01177	0.01154	0.01163
	1192	0.04452	0.03492	0.03133	0.02466	0.01968		1192	0.04027	0.03665	0.03103	0.02577	0.01736		1192	0.03456	0.03135	0.02694	0.02263	0.01778		1342	0.0121	0.01181	0.01175	0.01153	0.01162
	1193	0.04431	0.03475	0.03116	0.02459	0.01962		1193	0.0401	0.03654	0.03085	0.02571	0.01735		1193	0.03443	0.03118	0.02687	0.02259	0.01774		1343	0.01206	0.0118	0.01172	0.01151	0.01163
	1194	0.04414	0.0346	0.03102	0.02452	0.01955		1194	0.03993	0.03643	0.03067	0.02563	0.01735		1194	0.03428	0.03102	0.02678	0.02253	0.01771		1344	0.01201	0.01178	0.01168	0.0115	0.01163
	1195	0.04394	0.03443	0.03085	0.02446	0.0195		1195	0.03974	0.03629	0.03049	0.02556	0.01732		1195	0.03412	0.03085	0.02669	0.02247	0.01768		1345	0.01199	0.01176	0.01164	0.01149	0.01162
	1196	0.0438	0.03427	0.03067	0.02437	0.01941		1196	0.03958	0.03617	0.0303	0.0255	0.01731		1196	0.03398	0.03068	0.02662	0.02243	0.01763		1346	0.01197	0.01175	0.0116	0.01148	0.01161
	1197	0.04365	0.03413	0.03048	0.02429	0.01938		1197	0.0394	0.03605	0.03013	0.02541	0.01728		1197	0.03384	0.03054	0.02654	0.02238	0.01756		1347	0.01193	0.01173	0.01156	0.01146	0.01159
	1198	0.04348	0.03399	0.0303	0.02425	0.01933		1198	0.03922	0.03591	0.02997	0.02531	0.01727		1198	0.03375	0.03038	0.02646	0.02231	0.01753		1348	0.0119	0.01172	0.01151	0.01145	0.01157
	1199	0.04331	0.03387	0.0301	0.02419	0.0193		1199	0.03904	0.03575	0.02983	0.02525	0.01722		1199	0.03364	0.03021	0.02638	0.02225	0.0175		1349	0.01187	0.0117	0.01147	0.01144	0.01157
	1200	0.04312	0.03374	0.0299	0.0241	0.01928		1200	0.03884	0.03563	0.02967	0.02516	0.01719		1200	0.03353	0.03006	0.02627	0.02223	0.01747		1350	0.01185	0.01169	0.01143	0.01142	0.01155
	1201	0.043	0.0336	0.02971	0.02404	0.01923		1201	0.03865	0.03549	0.02955	0.02511	0.01716		1201	0.03345	0.02991	0.02617	0.02219	0.01746		1351	0.0118	0.01168	0.0114	0.01141	0.01154
	1202	0.04285	0.03346	0.02957	0.02399	0.01924		1202	0.03849	0.03533	0.02938	0.02506	0.01716		1202	0.03335	0.02978	0.02606	0.02215	0.01742		1352	0.01177	0.01166	0.01135	0.0114	0.01152
	1203	0.04267	0.03333	0.02943	0.02393	0.01923		1203	0.03834	0.03519	0.02924	0.02496	0.01712		1203	0.03323	0.02967	0.02598	0.02205	0.01739		1353	0.01173	0.01165	0.01131	0.01138	0.01151
	1204	0.04252	0.03321	0.02931	0.02384	0.01924		1204	0.03821	0.03503	0.02914	0.02487	0.01705		1204	0.03314	0.02957	0.02594	0.02199	0.01738		1354	0.0117	0.01164	0.01129	0.01137	0.0115
	1205	0.04231	0.03311	0.02919	0.02378	0.01923		1205	0.03811	0.03489	0.02902	0.02478	0.01698		1205	0.03307	0.02946	0.02585	0.02195	0.01736		1355	0.01167	0.01162	0.01126	0.01135	0.01152
	1206	0.04216	0.03299	0.02911	0.02377	0.01922		1206	0.038	0.03476	0.02897	0.02469	0.01695		1206	0.03298	0.02937	0.02578	0.0219	0.01734		1356	0.01166	0.01161	0.01122	0.01134	0.0115
	1207	0.04199	0.03287	0.02906	0.0237	0.01921		1207	0.0379	0.03458	0.02895	0.02461	0.01689		1207	0.0329	0.02928	0.0257	0.02183	0.01731		1357	0.01166	0.01159	0.0112	0.01132	0.01149
	1208	0.04183	0.03277	0.02899	0.02365	0.0192		1208	0.0378	0.03442	0.02892	0.02449	0.01682		1208	0.03278	0.02919	0.02563	0.02175	0.01725		1358	0.01165	0.01158	0.01118	0.0113	0.01147
	1209	0.04166	0.0327	0.02897	0.02359	0.01921		1209	0.03766	0.0343	0.0289	0.02441	0.01679		1209	0.03267	0.02911	0.02557	0.02168	0.01723		1359	0.01162	0.01156	0.01117	0.01129	0.01144
	1210	0.04152	0.03259	0.02896	0.02355	0.01921		1210	0.03754	0.03419	0.02892	0.02433	0.01676		1210	0.03255	0.02901	0.02549	0.02161	0.01721		1360	0.01161	0.01154	0.01116	0.01127	0.01143
	1211	0.04139	0.03249	0.02887	0.02348	0.0192		1211	0.03746	0.03406	0.02891	0.02427	0.0167		1211	0.03247	0.02898	0.02542	0.02154	0.01716		1361	0.0116	0.01152	0.01112	0.01126	0.0114
	1212	0.04125	0.03244	0.02883	0.02344	0.01919		1212	0.03735	0.03395	0.0289	0.02415	0.0167		1212	0.03237	0.02889	0.02533	0.02152	0.01714		1362	0.01159	0.0115	0.0111	0.01124	0.01138
	1213	0.04111	0.03236	0.02879	0.02338	0.01918		1213	0.03725	0.03385	0.02885	0.02409	0.01665		1213	0.03226	0.02886	0.02524	0.02144	0.01712		1363	0.01158	0.01148	0.01109	0.01122	0.01137
	1214	0.04096	0.03226	0.02877	0.02332	0.01917		1214	0.03713	0.03375	0.02881	0.02401	0.01663		1214	0.03213	0.02884	0.02513	0.02136	0.01709		1364	0.01157	0.01146	0.01107	0.0112	0.01135
	1215	0.04078	0.03217	0.02872	0.02328	0.01917		1215	0.037	0.03362	0.02879	0.02393	0.01659		1215	0.03204	0.0288	0.02504	0.02129	0.01704		1365	0.01156	0.01144	0.01106	0.01118	0.01134
	1216	0.04065	0.03209	0.02864	0.02319	0.01915		1216	0.03691	0.03352	0.02871	0.02388	0.01657		1216	0.03194	0.02876	0.02495	0.02121	0.017		1366	0.01155	0.01142	0.01105	0.01116	0.01132
	1217	0.04048	0.032	0.02859	0.02313	0.01911		1217	0.03675	0.03345	0.02862	0.02383	0.01651		1217	0.03184	0.02873	0.02484	0.02118	0.01699		1367	0.01153	0.01139	0.01102	0.01114	0.01133
	1218	0.0403	0.03192	0.0285	0.02305	0.01909		1218	0.03661	0.03332	0.02855	0.02378	0.01649		1218	0.03177	0.02868	0.02473	0.02107	0.01698		1368	0.01153	0.01137	0.01102	0.01112	0.01131
	1219	0.04016	0.03186	0.02843	0.02296	0.01905		1219	0.03647	0.03322	0.02846	0.02373	0.01646		1219	0.03168	0.02862	0.02462	0.02102	0.01696		1369	0.0115	0.01134	0.011	0.01111	0.01128
	1220	0.04	0.03176	0.02835	0.02291	0.01903		1220	0.03634	0.03313	0.02836	0.0237	0.01644		1220	0.03159	0.02854	0.02451	0.02102	0.01698		1370	0.01147	0.01132	0.01099	0.01109	0.01124
	1221	0.03986	0.03163	0.02826	0.02286	0.01897		1221	0.03622	0.03303	0.02828	0.02366	0.01644		1221	0.03144	0.02849	0.02444	0.02092	0.01698		1371	0.01144	0.01129	0.01098	0.01107	0.01123
	1222	0.03969	0.0315	0.02821	0.0228	0.01893		1222	0.03611	0.03294	0.02818	0.02361	0.01645		1222	0.03132	0.02842	0.02437	0.02082	0.01693		1372	0.0114	0.01127	0.01095	0.01105	0.01121
	1223	0.03951	0.03139	0.02815	0.02272	0.01888		1223	0.036	0.03286	0.02812	0.02355	0.0164		1223	0.03122	0.02835	0.0243	0.02071	0.01692		1373	0.01138	0.01124	0.01094	0.01104	0.01119
	1224	0.03937	0.03128	0.02808	0.02265	0.01882		1224	0.0359	0.03275	0.02805	0.0235	0.01634		1224	0.03116	0.02828	0.02425	0.02062	0.0169		1374	0.01135	0.01122	0.01092	0.01102	0.01117
	1225	0.0392	0.03111	0.02799	0.02261	0.01877		1225	0.03577	0.03269	0.02796	0.02348	0.01631		1225	0.03109	0.0282	0.02418	0.02053	0.01689		1375	0.01131	0.01119	0.01092	0.011	0.01116
	1226	0.03908	0.03095	0.02789	0.02254	0.01873		1226	0.03564	0.03259	0.0279	0.02343	0.01628		1226	0.03097	0.02811	0.02414	0.02038	0.01686		1376	0.01126	0.01117	0.01093	0.01098	0.01115
	1227	0.03893	0.03076	0.02782	0.02245	0.01868		1227	0.0355	0.03247	0.02783	0.02337	0.01624		1227	0.03084	0.02803	0.02409	0.0203	0.01681		1377	0.01124	0.01114	0.01092	0.01097	0.01114
	1228	0.03881	0.03055	0.02775	0.0224	0.01863		1228	0.03537	0.0324	0.02776	0.02329	0.0162		1228	0.03067	0.02792	0.02407	0.02021	0.01678		1378	0.01122	0.01112	0.01093	0.01095	0.01113
	1229	0.03867	0.03036	0.02768	0.02237	0.01859		1229	0.03522	0.03233	0.02771	0.02324	0.0162		1229	0.0305	0.02784	0.02403	0.02016	0.01676		1379	0.0112	0.0111	0.0109	0.01093	0.01111
	1230	0.03853	0.03014	0.02758	0.02232	0.01855		1230	0.03509	0.03223	0.02765	0.02319	0.01617		1230	0.03035	0.02774	0.02401	0.02008	0.0167		1380	0.01119	0.01107	0.0109	0.01092	0.0111
	1231	0.03837	0.02994	0.0275	0.02227	0.01849		1231	0.03498	0.0321	0.02756	0.02311	0.01614		1231	0.03019	0.02765	0.02396	0.02	0.01667		1381	0.01119	0.01105	0.01089	0.0109	0.01108
	1232	0.03822	0.02978	0.02746	0.02224	0.01846		1232	0.03483	0.03199	0.02747	0.02305	0.01612		1232	0.03	0.02756	0.02391	0.01994	0.01663		1382	0.01118	0.01103	0.01088	0.01089	0.01106
	1233	0.03808	0.02958	0.02737	0.02219	0.01845		1233	0.03468	0.03189	0.02738	0.02302	0.0161		1233	0.0298	0.02749	0.02386	0.01981	0.01658		1383	0.01115	0.01101	0.01088	0.01088	0.01106
	1234	0.03791	0.0294	0.0273	0.02215	0.01842		1234	0.03455	0.03178	0.02728	0.02296	0.01609		1234	0.02965	0.02743	0.0238	0.01972	0.01651		1384	0.01113	0.01099	0.01085	0.01087	0.01104
	1235	0.03777	0.02928	0.02721	0.0221	0.01839		1235	0.0344	0.03163	0.02721	0.0229	0.01606		1235	0.0295	0.02737	0.02372	0.01964	0.01648		1385	0.01112	0.01097	0.01084	0.01086	0.01102
	1236	0.03764	0.02916	0.02712	0.02203	0.01836		1236	0.03426	0.03152	0.02711	0.02288	0.01601		1236	0.02936	0.02728	0.02366	0.01957	0.01647		1386	0.01109	0.01096	0.01084	0.01085	0.01102
	1237	0.03747	0.02907	0.02705	0.02195	0.01833		1237	0.0341	0.03143	0.02703	0.02279	0.01597		1237	0.02924	0.02723	0.02357	0.01953	0.01643		1387	0.01107	0.01094	0.01082	0.01085	0.011
	1238	0.03732	0.029	0.02694	0.02186	0.01829		1238	0.03395	0.03128	0.02695	0.0227	0.01595		1238	0.02913	0.02719	0.02349	0.01944	0.01639		1388	0.01106	0.01093	0.01081	0.01084	0.01099
	1239	0.03718	0.02893	0.02685	0.0218	0.01827		1239	0.03382	0.03115	0.02685	0.02262	0.01594		1239	0.02904	0.02714	0.02339	0.01943	0.01636		1389	0.01106	0.01091	0.0108	0.01083	0.01097
	1240	0.037	0.02886	0.02674	0.02173	0.01823		1240	0.03371	0.03097	0.02678	0.02259	0.01592		1240	0.02894	0.02705	0.02333	0.0194	0.01631		1390	0.01104	0.0109	0.0108	0.01083	0.01095
	1241	0.03682	0.02882	0.02662	0.02167	0.01818		1241	0.03356	0.0308	0.02672	0.02252	0.01591		1241	0.02884	0.02701	0.02324	0.01932	0.01624		1391	0.01101	0.01089	0.01079	0.01083	0.01093
	1242	0.03667	0.02878	0.0265	0.02163	0.01816		1242	0.03342	0.03061	0.02663	0.02245	0.01587		1242	0.0288	0.02692	0.02314	0.0193	0.01617		1392	0.011	0.01088	0.01078	0.01082	0.01093
	1243	0.03648	0.02876	0.02639	0.02153	0.01814		1243	0.03327	0.03041	0.02655	0.0224	0.01587		1243	0.02877	0.02684	0.02304	0.01926	0.01617		1393	0.01099	0.01087	0.01078	0.01082	0.01094
	1244	0.03631	0.02867	0.02626	0.02144	0.0181		1244	0.03313	0.03023	0.02643	0.02233	0.01581		1244	0.02875	0.02674	0.02293	0.01923	0.01614		1394	0.01099	0.01086	0.01077	0.01082	0.01092
	1245	0.03613	0.0286	0.02614	0.02132	0.01807		1245	0.03299	0.03004	0.02635	0.02232	0.01575		1245	0.02872	0.02665	0.02284	0.01918	0.01611		1395	0.01099	0.01085	0.01075	0.01082	0.01091
	1246	0.03595	0.02853	0.02603	0.02117	0.01802		1246	0.03283	0.02985	0.02622	0.02222	0.01571		1246	0.02866	0.0265	0.02276	0.01918	0.01605		1396	0.011	0.01085	0.01074	0.01082	0.01089
	1247	0.03573	0.02843	0.02594	0.02108	0.01795		1247	0.03271	0.02968	0.02612	0.02213	0.0157		1247	0.02862	0.02638	0.02269	0.01921	0.01601		1397	0.011	0.01084	0.01074	0.01082	0.01088
	1248	0.03552	0.0283	0.02582	0.02097	0.01789		1248	0.0326	0.02951	0.026	0.02207	0.01566		1248	0.02854	0.02624	0.0226	0.01918	0.01596		1398	0.01099	0.01084	0.01072	0.01081	0.01086
	1249	0.03529	0.02818	0.0257	0.02082	0.01785		1249	0.03245	0.02931	0.02588	0.02198	0.01562		1249	0.02845	0.0261	0.02254	0.01918	0.0159		1399	0.01097	0.01083	0.01072	0.01081	0.01085
	1250	0.03508	0.02807	0.02555	0.02066	0.01778		1250	0.03231	0.02915	0.02574	0.02188	0.01552		1250	0.02833	0.02598	0.02248	0.01917	0.01584		1400	0.01097	0.01083	0.01071	0.01081	0.01084
	1251	0.03486	0.02794	0.02544	0.02052	0.01773		1251	0.03217	0.02899	0.02557	0.02178	0.01548		1251	0.02821	0.02585	0.0224	0.01913	0.0158		1401	0.01096	0.01082	0.01071	0.01081	0.01084
	1252	0.03463	0.02783	0.0253	0.02038	0.01769		1252	0.03199	0.02888	0.02541	0.02173	0.01542		1252	0.02811	0.02571	0.02235	0.0191	0.01574		1402	0.01095	0.01082	0.01069	0.01081	0.01083
	1253	0.0344	0.02771	0.02514	0.02023	0.01764		1253	0.03184	0.02878	0.02526	0.02159	0.01538		1253	0.02798	0.02556	0.02226	0.01905	0.01571		1403	0.01094	0.01082	0.01069	0.01081	0.01081
	1254	0.03418	0.02761	0.02501	0.02007	0.01758		1254	0.03164	0.02867	0.0251	0.02148	0.01531		1254	0.02784	0.0254	0.02217	0.01902	0.01566		1404	0.01094	0.01082	0.01068	0.01081	0.01081
	1255	0.03397	0.02748	0.02485	0.01992	0.01754		1255	0.03141	0.02858	0.02497	0.02135	0.01525		1255	0.02769	0.02525	0.02217	0.01898	0.01563		1405	0.01096	0.01081	0.01068	0.01081	0.01079
	1256	0.03377	0.02734	0.02471	0.01976	0.01748		1256	0.03116	0.02853	0.02483	0.02117	0.01517		1256	0.02754	0.02508	0.02206	0.01894	0.0156		1406	0.01096	0.01081	0.01068	0.01081	0.01079
	1257	0.03359	0.02721	0.02455	0.01962	0.01743		1257	0.0309	0.02847	0.02468	0.021	0.01512		1257	0.02739	0.02495	0.02196	0.01888	0.01554		1407	0.01096	0.01081	0.01066	0.01081	0.01077
	1258	0.03338	0.02703	0.02437	0.0195	0.01738		1258	0.03063	0.02835	0.02452	0.02084	0.01506		1258	0.02724	0.02481	0.02184	0.01884	0.01549		1408	0.01095	0.01081	0.01065	0.01081	0.01077
	1259	0.03318	0.02688	0.02422	0.01943	0.01734		1259	0.03039	0.02823	0.0244	0.02068	0.01504		1259	0.02707	0.02467	0.02174	0.01879	0.01543		1409	0.01093	0.0108	0.01064	0.01081	0.01077
	1260	0.03299	0.02675	0.02409	0.01936	0.01731		1260	0.03014	0.02808	0.02429	0.02051	0.01501		1260	0.02685	0.02447	0.02165	0.01873	0.01535		1410	0.01093	0.0108	0.01064	0.01081	0.01077
	1261	0.03285	0.02659	0.02392	0.01934	0.01727		1261	0.02988	0.02793	0.02416	0.02033	0.01497		1261	0.02669	0.02434	0.02156	0.01867	0.01533		1411	0.01092	0.01079	0.01063	0.01081	0.01078
	1262	0.03268	0.02645	0.02378	0.01931	0.0172		1262	0.02963	0.02781	0.02402	0.02016	0.01494		1262	0.0265	0.02418	0.02142	0.01862	0.01532		1412	0.01093	0.01079	0.01061	0.01081	0.01077
	1263	0.03248	0.02629	0.02368	0.01924	0.01716		1263	0.0294	0.02767	0.02388	0.02001	0.01489		1263	0.02634	0.02405	0.02128	0.01856	0.01529		1413	0.01094	0.01079	0.0106	0.01081	0.01077
	1264	0.03228	0.02614	0.02356	0.01919	0.01708		1264	0.02922	0.02753	0.02376	0.01987	0.0148		1264	0.02619	0.02392	0.02111	0.0185	0.01524		1414	0.01093	0.01078	0.01059	0.01081	0.01076
	1265	0.03206	0.02601	0.02345	0.01916	0.01699		1265	0.02905	0.02738	0.02365	0.01977	0.01478		1265	0.02602	0.02378	0.02094	0.01841	0.01519		1415	0.0109	0.01077	0.0106	0.01081	0.01076
	1266	0.03179	0.02583	0.02334	0.01913	0.01689		1266	0.02892	0.02724	0.02352	0.01961	0.01475		1266	0.02587	0.02365	0.02075	0.01835	0.01514		1416	0.0109	0.01077	0.01059	0.0108	0.01075
	1267	0.03149	0.02565	0.02324	0.01913	0.01681		1267	0.02883	0.02707	0.02342	0.01951	0.0147		1267	0.0257	0.02354	0.02057	0.0183	0.01508		1417	0.01091	0.01076	0.01057	0.0108	0.01076
	1268	0.03119	0.02545	0.02311	0.01909	0.01674		1268	0.02872	0.02689	0.02332	0.01941	0.01466		1268	0.02554	0.02343	0.02039	0.01824	0.015		1418	0.01091	0.01075	0.01058	0.01079	0.01076
	1269	0.03089	0.02528	0.02298	0.01904	0.01666		1269	0.02858	0.02673	0.0232	0.01933	0.01461		1269	0.02535	0.0233	0.02023	0.01819	0.01494		1419	0.01092	0.01074	0.01055	0.01079	0.01074
	1270	0.03062	0.02512	0.02285	0.01899	0.01653		1270	0.02848	0.02655	0.0231	0.0193	0.01458		1270	0.0252	0.02319	0.02004	0.01813	0.0149		1420	0.01093	0.01074	0.01055	0.01078	0.01072
	1271	0.03031	0.02494	0.02275	0.01894	0.01645		1271	0.02838	0.02638	0.02298	0.01928	0.01458		1271	0.02506	0.0231	0.01987	0.01803	0.01487		1421	0.01092	0.01073	0.01053	0.01078	0.01071
	1272	0.03001	0.02476	0.02266	0.01889	0.01637		1272	0.02824	0.02621	0.02284	0.01927	0.01453		1272	0.02487	0.02298	0.01973	0.01795	0.01485		1422	0.01089	0.01072	0.01051	0.01077	0.01072
	1273	0.02976	0.02459	0.02257	0.01883	0.01628		1273	0.02812	0.026	0.02275	0.01919	0.01449		1273	0.0247	0.02287	0.01959	0.0179	0.01479		1423	0.0109	0.01071	0.0105	0.01076	0.0107
	1274	0.02951	0.02441	0.02245	0.01879	0.01624		1274	0.02798	0.02582	0.02261	0.01916	0.01446		1274	0.02454	0.02276	0.01951	0.01785	0.01472		1424	0.01089	0.0107	0.01048	0.01076	0.0107
	1275	0.02931	0.02425	0.02234	0.01871	0.01617		1275	0.02783	0.02566	0.0225	0.01914	0.0144		1275	0.02438	0.02264	0.01943	0.01778	0.01469		1425	0.01089	0.01069	0.01049	0.01075	0.0107
	1276	0.02915	0.02409	0.02222	0.01865	0.01609		1276	0.02766	0.02548	0.02239	0.01908	0.01437		1276	0.02425	0.02251	0.01929	0.0177	0.01465		1426	0.01087	0.01068	0.01049	0.01074	0.01068
	1277	0.02899	0.02393	0.0221	0.01859	0.01606		1277	0.02747	0.02531	0.02226	0.01907	0.01432		1277	0.02412	0.0224	0.01924	0.01764	0.0146		1427	0.01087	0.01067	0.01049	0.01073	0.01067
	1278	0.02879	0.02376	0.02198	0.01853	0.01601		1278	0.02729	0.02512	0.02212	0.01901	0.0143		1278	0.02398	0.02226	0.01919	0.01757	0.01455		1428	0.01087	0.01066	0.01049	0.01072	0.01066
	1279	0.02865	0.02361	0.02186	0.01849	0.01597		1279	0.02708	0.02495	0.02202	0.01894	0.01428		1279	0.0238	0.02214	0.01919	0.0175	0.01449		1429	0.01085	0.01066	0.01049	0.01071	0.01065
	1280	0.02853	0.02347	0.02173	0.01841	0.01594		1280	0.0269	0.0248	0.02187	0.01888	0.01425		1280	0.02365	0.02203	0.01921	0.01745	0.01445		1430	0.01083	0.01065	0.0105	0.01071	0.01064
	1281	0.02843	0.02331	0.02158	0.01832	0.01586		1281	0.02673	0.02463	0.02173	0.01882	0.01422		1281	0.02355	0.02192	0.01919	0.01741	0.01445		1431	0.01082	0.01064	0.01048	0.0107	0.01064
	1282	0.02827	0.0232	0.02145	0.01824	0.01578		1282	0.02655	0.02447	0.02154	0.01873	0.01421		1282	0.02339	0.02179	0.01915	0.01732	0.01442		1432	0.01083	0.01064	0.01048	0.01069	0.01064
	1283	0.02816	0.02307	0.02129	0.01814	0.01574		1283	0.02637	0.0243	0.02137	0.01867	0.01417		1283	0.02328	0.02161	0.01913	0.01725	0.01438		1433	0.01084	0.01063	0.01048	0.01068	0.01062
	1284	0.02801	0.02295	0.02108	0.01805	0.01567		1284	0.02617	0.02415	0.02118	0.0186	0.01411		1284	0.02314	0.02145	0.01906	0.01717	0.01436		1434	0.01085	0.01062	0.01046	0.01068	0.01061
	1285	0.02784	0.02283	0.02088	0.01796	0.01558		1285	0.02596	0.02399	0.02098	0.0185	0.01409		1285	0.023	0.02128	0.01901	0.01708	0.01432		1435	0.01085	0.01062	0.01045	0.01067	0.01061
	1286	0.02764	0.02268	0.02067	0.01785	0.01552		1286	0.02577	0.02384	0.02077	0.01841	0.01403		1286	0.02289	0.02111	0.01894	0.017	0.01427		1436	0.01086	0.01062	0.01045	0.01066	0.0106
	1287	0.02743	0.02255	0.02047	0.01777	0.01546		1287	0.02553	0.02369	0.02055	0.01835	0.01401		1287	0.02275	0.0209	0.01887	0.01692	0.01421		1437	0.01086	0.01061	0.01045	0.01065	0.01059
	1288	0.02724	0.02242	0.02025	0.01769	0.01536		1288	0.0253	0.02351	0.02035	0.01825	0.01396		1288	0.02261	0.02068	0.01879	0.01681	0.01419		1438	0.01086	0.01061	0.01044	0.01064	0.01059
	1289	0.02703	0.02229	0.02006	0.01761	0.0153		1289	0.02507	0.02335	0.02015	0.01819	0.01394		1289	0.02247	0.02046	0.01871	0.01672	0.01417		1439	0.01086	0.01061	0.01045	0.01063	0.01059
	1290	0.02681	0.02216	0.01988	0.01753	0.01516		1290	0.02486	0.02316	0.01997	0.01811	0.01391		1290	0.02231	0.02026	0.0186	0.01664	0.01414		1440	0.01087	0.01061	0.01046	0.01062	0.01058
	1291	0.0266	0.022	0.01974	0.01743	0.0151		1291	0.02463	0.02301	0.01979	0.01801	0.01387		1291	0.02215	0.02008	0.0185	0.01653	0.01411		1441	0.01088	0.01061	0.01045	0.01061	0.01058
	1292	0.0264	0.0218	0.01962	0.01738	0.01505		1292	0.02442	0.02287	0.01963	0.01795	0.01381		1292	0.02199	0.0199	0.01839	0.01645	0.01407		1442	0.01089	0.01061	0.01045	0.0106	0.01056
	1293	0.02619	0.02166	0.0195	0.01732	0.01501		1293	0.02425	0.02272	0.01953	0.01786	0.01375		1293	0.02191	0.01974	0.01829	0.01637	0.01401		1443	0.01089	0.01061	0.01047	0.0106	0.01057
	1294	0.02597	0.02152	0.01937	0.01726	0.01495		1294	0.02408	0.02261	0.01941	0.0178	0.01374		1294	0.02173	0.01958	0.01819	0.01625	0.01399		1444	0.01089	0.01061	0.01046	0.01059	0.01057
	1295	0.02579	0.02139	0.0193	0.01716	0.01488		1295	0.02392	0.02246	0.01933	0.01776	0.0137		1295	0.02155	0.01942	0.01807	0.01617	0.01397		1445	0.01089	0.01061	0.01047	0.01059	0.01056
	1296	0.02559	0.02122	0.01923	0.0171	0.01481		1296	0.02374	0.02232	0.01926	0.01769	0.0137		1296	0.02139	0.01932	0.018	0.01613	0.01395		1446	0.0109	0.01061	0.01046	0.01058	0.01058
	1297	0.02537	0.02107	0.01918	0.01703	0.01479		1297	0.02356	0.02219	0.01919	0.01765	0.01368		1297	0.02125	0.01924	0.01794	0.01609	0.01394		1447	0.0109	0.01061	0.01045	0.01058	0.01058
	1298	0.02516	0.02089	0.01914	0.01694	0.01475		1298	0.02341	0.02207	0.01917	0.01758	0.01369		1298	0.02099	0.01918	0.01788	0.01602	0.01389		1448	0.0109	0.01061	0.01046	0.01058	0.0106
	1299	0.02496	0.02072	0.0191	0.01685	0.01471		1299	0.02329	0.02196	0.01916	0.01754	0.01371		1299	0.02082	0.01916	0.01781	0.01601	0.01386		1449	0.0109	0.01061	0.01046	0.01058	0.01059
	1300	0.02477	0.02055	0.0191	0.01675	0.01466		1300	0.02322	0.02185	0.01915	0.01748	0.01371		1300	0.02067	0.01914	0.01776	0.01599	0.01384		1450	0.0109	0.01061	0.01046	0.01058	0.01058
	1301	0.02461	0.02038	0.01909	0.01667	0.01465		1301	0.02316	0.02179	0.01916	0.01745	0.01374		1301	0.02054	0.01911	0.01768	0.01594	0.01382		1451	0.0109	0.01061	0.01046	0.01058	0.01058
	1302	0.02447	0.02022	0.01906	0.01657	0.01462		1302	0.02308	0.0217	0.01915	0.01737	0.01375		1302	0.0204	0.01909	0.01766	0.01587	0.0138		1452	0.01091	0.01061	0.01045	0.01058	0.01057
	1303	0.02435	0.02006	0.01899	0.01651	0.0146		1303	0.02301	0.02162	0.01915	0.01734	0.01371		1303	0.02026	0.01905	0.01759	0.01583	0.01379		1453	0.0109	0.01061	0.01045	0.01057	0.01058
	1304	0.02422	0.01991	0.01893	0.01645	0.01457		1304	0.02294	0.0215	0.01913	0.01726	0.01368		1304	0.0201	0.01906	0.01753	0.0158	0.01376		1454	0.0109	0.01061	0.01046	0.01057	0.01057
	1305	0.02412	0.01979	0.01889	0.01638	0.01452		1305	0.02289	0.02142	0.01913	0.01719	0.01366		1305	0.02002	0.01906	0.01751	0.01576	0.01374		1455	0.0109	0.01061	0.01046	0.01057	0.01057
	1306	0.02401	0.01965	0.01884	0.01635	0.01451		1306	0.02282	0.02132	0.01911	0.01718	0.01364		1306	0.01994	0.01905	0.01747	0.01572	0.01373		1456	0.0109	0.01061	0.01044	0.01057	0.01057
	1307	0.02392	0.01957	0.01881	0.01634	0.01448		1307	0.02277	0.02124	0.01908	0.01713	0.01363		1307	0.01984	0.01904	0.01746	0.01568	0.01371		1457	0.01091	0.0106	0.01044	0.01057	0.01058
	1308	0.02387	0.01948	0.01879	0.01631	0.01444		1308	0.02272	0.02115	0.01904	0.01707	0.01358		1308	0.01975	0.01901	0.01743	0.01563	0.01371		1458	0.01091	0.0106	0.01041	0.01057	0.01057
	1309	0.0238	0.01941	0.01876	0.01627	0.01441		1309	0.02267	0.02109	0.01899	0.01708	0.01357		1309	0.0197	0.01898	0.01741	0.01558	0.0137		1459	0.01091	0.01059	0.01041	0.01057	0.01057
	1310	0.02375	0.01933	0.01872	0.01623	0.01435		1310	0.0226	0.02098	0.01895	0.01704	0.01354		1310	0.01962	0.01896	0.01737	0.01554	0.01368		1460	0.01091	0.01059	0.01042	0.01057	0.01057
	1311	0.0237	0.01925	0.01867	0.01623	0.01434		1311	0.02255	0.02091	0.01891	0.01704	0.01351		1311	0.01958	0.01892	0.01736	0.0155	0.01367		1461	0.01091	0.01058	0.01041	0.01057	0.01056
	1312	0.02366	0.01919	0.01864	0.01623	0.01432		1312	0.02253	0.02082	0.01888	0.01703	0.01346		1312	0.01956	0.01892	0.01732	0.01549	0.01364		1462	0.0109	0.01058	0.01041	0.01057	0.01055
	1313	0.02358	0.0192	0.01861	0.01619	0.01429		1313	0.02248	0.02069	0.01882	0.01697	0.01342		1313	0.01954	0.01885	0.01734	0.01543	0.01363		1463	0.0109	0.01057	0.01041	0.01056	0.01054
	1314	0.02355	0.0192	0.01858	0.01616	0.01425		1314	0.02242	0.02061	0.01879	0.01693	0.0134		1314	0.01945	0.01882	0.01734	0.01536	0.01364		1464	0.01089	0.01056	0.01041	0.01056	0.01054
	1315	0.02351	0.0192	0.01855	0.01614	0.01424		1315	0.02236	0.02049	0.01873	0.01687	0.01338		1315	0.01939	0.01879	0.01734	0.01535	0.01362		1465	0.01089	0.01055	0.01043	0.01056	0.01052
	1316	0.02345	0.01919	0.01853	0.01613	0.01422		1316	0.02229	0.02037	0.01869	0.01685	0.01336		1316	0.01935	0.01874	0.01733	0.01537	0.01361		1466	0.01088	0.01055	0.01042	0.01056	0.01051
	1317	0.02339	0.0192	0.01847	0.01609	0.01422		1317	0.02218	0.02026	0.01865	0.0168	0.01336		1317	0.0193	0.01869	0.0173	0.01533	0.01363		1467	0.01086	0.01054	0.01042	0.01056	0.01049
	1318	0.02331	0.01917	0.01842	0.01603	0.01419		1318	0.02211	0.02013	0.01859	0.01678	0.01334		1318	0.01921	0.01864	0.01726	0.0153	0.0136		1468	0.01082	0.01053	0.01041	0.01056	0.01048
	1319	0.02324	0.01917	0.01837	0.01601	0.0142		1319	0.02206	0.02003	0.01855	0.01673	0.01336		1319	0.01924	0.01861	0.01725	0.0153	0.01358		1469	0.01081	0.01052	0.01039	0.01056	0.01048
	1320	0.02316	0.01915	0.01834	0.01598	0.0142		1320	0.022	0.01992	0.01851	0.01664	0.01336		1320	0.01923	0.01857	0.01721	0.01526	0.01358		1470	0.01081	0.01051	0.01036	0.01056	0.01047
	1321	0.02306	0.01914	0.01826	0.01594	0.01422		1321	0.02193	0.01983	0.01846	0.01657	0.01335		1321	0.01923	0.0185	0.01716	0.0152	0.01356		1471	0.0108	0.0105	0.01034	0.01056	0.01045
	1322	0.02299	0.01912	0.01818	0.0159	0.01422		1322	0.02186	0.01969	0.01841	0.01648	0.01331		1322	0.0192	0.01846	0.01711	0.01515	0.01354		1472	0.0108	0.0105	0.01034	0.01055	0.01044
	1323	0.02288	0.01912	0.0181	0.01589	0.01424		1323	0.02181	0.01958	0.01839	0.01643	0.01329		1323	0.01918	0.01839	0.01704	0.01511	0.01352		1473	0.01079	0.01049	0.01034	0.01055	0.01043
	1324	0.02279	0.01911	0.01805	0.01586	0.01425		1324	0.0217	0.01947	0.01837	0.01635	0.01331		1324	0.01917	0.01834	0.01699	0.01512	0.0135		1474	0.0108	0.01048	0.01032	0.01055	0.01043
	1325	0.02271	0.01908	0.018	0.01583	0.01427		1325	0.02163	0.01943	0.01834	0.01631	0.01332		1325	0.01921	0.01833	0.01693	0.01508	0.0135		1475	0.0108	0.01047	0.01032	0.01055	0.01042
	1326	0.02261	0.01907	0.01797	0.01583	0.01426		1326	0.02153	0.01937	0.01827	0.01627	0.01336		1326	0.01922	0.0183	0.01684	0.01504	0.01349		1476	0.0108	0.01046	0.01033	0.01055	0.01042
	1327	0.02253	0.01904	0.01796	0.01581	0.01426		1327	0.02144	0.01935	0.01823	0.01621	0.01337		1327	0.01922	0.01826	0.0168	0.015	0.01344		1477	0.01078	0.01045	0.01033	0.01055	0.01041
	1328	0.02248	0.01899	0.01795	0.01576	0.01424		1328	0.02136	0.01932	0.01817	0.01619	0.01336		1328	0.01922	0.01819	0.01672	0.01496	0.01342		1478	0.01077	0.01045	0.01032	0.01055	0.01041
	1329	0.02242	0.01897	0.01789	0.01575	0.01422		1329	0.02124	0.01928	0.01812	0.01621	0.01332		1329	0.01918	0.01813	0.01666	0.01492	0.01339		1479	0.01076	0.01044	0.0103	0.01055	0.01039
	1330	0.02232	0.01891	0.01783	0.01571	0.01421		1330	0.02118	0.01925	0.01807	0.01617	0.0133		1330	0.01916	0.0181	0.01658	0.01491	0.01336		1480	0.01076	0.01043	0.0103	0.01055	0.01039
	1331	0.02227	0.01887	0.01779	0.01569	0.01417		1331	0.02111	0.01923	0.01801	0.01613	0.01325		1331	0.01914	0.01804	0.01652	0.01488	0.01335		1481	0.01076	0.01042	0.0103	0.01055	0.01039
	1332	0.02222	0.01884	0.01778	0.01563	0.01413		1332	0.02103	0.01921	0.01796	0.01609	0.0132		1332	0.01909	0.018	0.01649	0.01484	0.01334		1482	0.01075	0.01042	0.0103	0.01055	0.01038
	1333	0.02216	0.0188	0.01775	0.01556	0.01409		1333	0.02091	0.0192	0.01791	0.01605	0.01316		1333	0.01906	0.01793	0.01647	0.01478	0.01333		1483	0.01075	0.01041	0.0103	0.01056	0.01037
	1334	0.02213	0.01875	0.01773	0.01556	0.01405		1334	0.02078	0.01923	0.01788	0.01601	0.01311		1334	0.01901	0.0179	0.01642	0.01474	0.0133		1484	0.01075	0.0104	0.0103	0.01056	0.01037
	1335	0.02207	0.01868	0.01769	0.01554	0.01401		1335	0.02064	0.01923	0.01783	0.01599	0.01307		1335	0.01895	0.01784	0.01637	0.01471	0.01331		1485	0.01075	0.01039	0.0103	0.01057	0.01036
	1336	0.02201	0.01862	0.01763	0.01548	0.01396		1336	0.0205	0.01921	0.01778	0.016	0.01304		1336	0.01889	0.01779	0.01632	0.0147	0.01332		1486	0.01075	0.01039	0.0103	0.01057	0.01036
	1337	0.02193	0.01855	0.0176	0.01542	0.0139		1337	0.02033	0.01921	0.01771	0.01596	0.01303		1337	0.01882	0.01773	0.01627	0.01467	0.01334		1487	0.01075	0.01038	0.01031	0.01058	0.01036
	1338	0.02186	0.0185	0.01755	0.01532	0.01386		1338	0.02019	0.01919	0.01764	0.01595	0.01301		1338	0.01878	0.0177	0.01625	0.01464	0.01332		1488	0.01075	0.01037	0.01031	0.01059	0.01035
	1339	0.02176	0.01845	0.01747	0.01527	0.01383		1339	0.02005	0.01918	0.01761	0.01588	0.013		1339	0.0187	0.01766	0.01622	0.01462	0.01333		1489	0.01075	0.01037	0.01032	0.01059	0.01035
	1340	0.02161	0.0184	0.01742	0.01522	0.0138		1340	0.0199	0.01914	0.01757	0.0158	0.01297		1340	0.01863	0.01759	0.01616	0.01455	0.01333		1490	0.01076	0.01036	0.01032	0.0106	0.01035
	1341	0.02148	0.01835	0.01735	0.01517	0.01379		1341	0.01976	0.01911	0.01751	0.01577	0.01294		1341	0.01855	0.01751	0.01611	0.01451	0.01328		1491	0.01076	0.01035	0.01033	0.01061	0.01034
	1342	0.02134	0.01829	0.0173	0.01511	0.01382		1342	0.01965	0.0191	0.01749	0.01573	0.01293		1342	0.0185	0.01751	0.01607	0.01448	0.01328		1492	0.01077	0.01035	0.01034	0.01062	0.01034
	1343	0.0212	0.01823	0.01725	0.01504	0.01381		1343	0.01953	0.01906	0.0175	0.01568	0.01295		1343	0.01845	0.01744	0.01605	0.01448	0.01329		1493	0.01077	0.01034	0.01034	0.01063	0.01034
	1344	0.02104	0.01816	0.01723	0.01499	0.0138		1344	0.01939	0.01902	0.01748	0.01565	0.01298		1344	0.01838	0.01742	0.01602	0.01445	0.01328		1494	0.01078	0.01033	0.01035	0.01064	0.01034
	1345	0.02087	0.01807	0.01717	0.01493	0.0138		1345	0.01933	0.01895	0.01743	0.0156	0.013		1345	0.01834	0.01739	0.01597	0.01439	0.01327		1495	0.01078	0.01033	0.01036	0.01065	0.01033
	1346	0.02067	0.01802	0.01712	0.01489	0.01379		1346	0.01926	0.01888	0.01738	0.01555	0.01298		1346	0.01829	0.01732	0.01591	0.01438	0.01323		1496	0.01079	0.01032	0.01037	0.01066	0.01033
	1347	0.0205	0.01794	0.01706	0.01484	0.0138		1347	0.01922	0.01882	0.01735	0.01551	0.01297		1347	0.01822	0.01723	0.01591	0.01437	0.01316		1497	0.0108	0.01031	0.01038	0.01067	0.01033
	1348	0.0203	0.01785	0.017	0.01481	0.01376		1348	0.0192	0.01875	0.01728	0.01547	0.01295		1348	0.01813	0.01717	0.01583	0.01434	0.01308		1498	0.01081	0.01031	0.0104	0.01068	0.01033
	1349	0.0201	0.0178	0.0169	0.01478	0.01375		1349	0.0192	0.01866	0.01718	0.01538	0.01288		1349	0.01805	0.0171	0.01577	0.01431	0.01303		1499	0.01082	0.0103	0.01041	0.01069	0.01033
	1350	0.0199	0.01773	0.01683	0.0147	0.01373		1350	0.01923	0.01856	0.01711	0.0153	0.01287		1350	0.01801	0.01702	0.01566	0.0143	0.01299		1500	0.01083	0.01029	0.01042	0.01071	0.01033
	1351	0.01976	0.01764	0.01676	0.01465	0.01369		1351	0.01922	0.01845	0.01703	0.01522	0.01283		1351	0.01792	0.01694	0.01558	0.01428	0.01295		--	--	--	--	--	--
	1352	0.0196	0.01756	0.0167	0.01458	0.01366		1352	0.01921	0.01834	0.01694	0.01519	0.01282		1352	0.01783	0.01684	0.01553	0.01425	0.01293		--	--	--	--	--	--
	1353	0.01951	0.01747	0.01662	0.01453	0.01359		1353	0.01916	0.01824	0.01686	0.0151	0.0128		1353	0.01778	0.01676	0.01548	0.01421	0.0129		--	--	--	--	--	--
	1354	0.01939	0.01737	0.01653	0.01451	0.01354		1354	0.01909	0.01816	0.01675	0.01503	0.01276		1354	0.01771	0.01667	0.01537	0.01416	0.01289		--	--	--	--	--	--
	1355	0.01931	0.01728	0.01642	0.01444	0.01352		1355	0.01904	0.01805	0.01664	0.01495	0.01275		1355	0.01761	0.01658	0.01531	0.01412	0.0129		--	--	--	--	--	--
	1356	0.01923	0.01721	0.0163	0.01438	0.01347		1356	0.019	0.01797	0.01654	0.01488	0.01272		1356	0.01756	0.01648	0.01523	0.0141	0.01287		--	--	--	--	--	--
	1357	0.01915	0.01713	0.01622	0.01431	0.01344		1357	0.01894	0.01792	0.01643	0.01481	0.01272		1357	0.01748	0.01637	0.01515	0.01407	0.01285		--	--	--	--	--	--
	1358	0.01912	0.01704	0.0161	0.01427	0.0134		1358	0.01884	0.01781	0.01632	0.01473	0.01271		1358	0.01743	0.01631	0.01507	0.01405	0.01283		--	--	--	--	--	--
	1359	0.01903	0.01696	0.01599	0.01426	0.01336		1359	0.01877	0.01775	0.01625	0.01467	0.01268		1359	0.01736	0.01623	0.01499	0.01404	0.01281		--	--	--	--	--	--
	1360	0.01899	0.0169	0.01595	0.01425	0.01335		1360	0.01871	0.01768	0.01618	0.01462	0.0127		1360	0.0173	0.01618	0.01493	0.01399	0.01279		--	--	--	--	--	--
	1361	0.01899	0.01686	0.01586	0.01425	0.01332		1361	0.01863	0.01762	0.01614	0.01459	0.01269		1361	0.01726	0.01613	0.01484	0.01396	0.01278		--	--	--	--	--	--
	1362	0.01895	0.01677	0.01583	0.01422	0.01333		1362	0.01857	0.01759	0.01611	0.01454	0.01268		1362	0.01722	0.01611	0.01481	0.01397	0.0128		--	--	--	--	--	--
	1363	0.01894	0.01672	0.0158	0.0142	0.0133		1363	0.01851	0.01753	0.0161	0.01449	0.01269		1363	0.01718	0.01604	0.01479	0.01395	0.01279		--	--	--	--	--	--
	1364	0.0189	0.01669	0.01575	0.01419	0.01327		1364	0.01844	0.01751	0.01606	0.01447	0.01268		1364	0.01712	0.01599	0.01477	0.01392	0.01278		--	--	--	--	--	--
	1365	0.01888	0.01664	0.01569	0.01417	0.01326		1365	0.01836	0.01748	0.01603	0.01444	0.01267		1365	0.01708	0.01594	0.01473	0.01392	0.01273		--	--	--	--	--	--
	1366	0.01885	0.01664	0.01567	0.01418	0.01323		1366	0.01832	0.01747	0.01601	0.0144	0.01265		1366	0.01705	0.0159	0.01471	0.01391	0.0127		--	--	--	--	--	--
	1367	0.0188	0.0166	0.01564	0.01418	0.01321		1367	0.01826	0.01747	0.01598	0.01439	0.01266		1367	0.01698	0.01585	0.01469	0.01389	0.01265		--
	1368	0.01873	0.01655	0.01563	0.01416	0.01315		1368	0.01825	0.01744	0.01594	0.01436	0.01265		1368	0.01694	0.01585	0.01462	0.01385	0.0126		--
	1369	0.01867	0.01654	0.01562	0.01412	0.01313		1369	0.0182	0.0174	0.01591	0.01433	0.01262		1369	0.01689	0.01582	0.01459	0.01384	0.01262		--
	1370	0.0186	0.01647	0.0156	0.01409	0.0131		1370	0.0181	0.01734	0.01589	0.01432	0.01262		1370	0.01681	0.0158	0.01455	0.01383	0.0126		--
	1371	0.01854	0.01639	0.01558	0.01405	0.01309		1371	0.01806	0.01727	0.01585	0.01432	0.01259		1371	0.0167	0.01578	0.01453	0.0138	0.0126		--
	1372	0.01847	0.01638	0.01554	0.01401	0.01306		1372	0.01798	0.0172	0.01581	0.01428	0.01259		1372	0.01662	0.01573	0.01451	0.01374	0.0126		--
	1373	0.0184	0.01629	0.01548	0.01397	0.01303		1373	0.01787	0.0171	0.01578	0.01424	0.01255		1373	0.01655	0.01567	0.01447	0.0137	0.01262		--
	1374	0.01828	0.01619	0.01539	0.01392	0.01301		1374	0.01776	0.01703	0.01567	0.01422	0.0125		1374	0.01643	0.0156	0.01442	0.01366	0.01262		--
	1375	0.01817	0.0161	0.01531	0.01387	0.01299		1375	0.01767	0.01691	0.01558	0.01418	0.01248		1375	0.01628	0.01547	0.01438	0.01361	0.01261		--
	1376	0.01804	0.01601	0.01519	0.0138	0.01295		1376	0.01758	0.01682	0.01551	0.01418	0.01247		1376	0.01619	0.01536	0.01433	0.01357	0.0126		--
	1377	0.01794	0.01589	0.01511	0.01378	0.01291		1377	0.01747	0.01668	0.0154	0.01414	0.01246		1377	0.01609	0.0153	0.0143	0.01354	0.01259		--
	1378	0.01783	0.01578	0.01497	0.01374	0.01287		1378	0.01736	0.01654	0.01529	0.01411	0.01244		1378	0.01602	0.01521	0.01424	0.01352	0.01259		--
	1379	0.01771	0.01571	0.01489	0.01371	0.01286		1379	0.01727	0.01643	0.01522	0.01412	0.01244		1379	0.01596	0.01513	0.01421	0.01349	0.01257		--
	1380	0.01764	0.01563	0.0148	0.01368	0.01285		1380	0.0172	0.01633	0.01517	0.0141	0.01246		1380	0.01591	0.01505	0.01418	0.01346	0.01256		--
	1381	0.01756	0.01556	0.0147	0.01364	0.01282		1381	0.01714	0.01623	0.01512	0.01407	0.01244		1381	0.01586	0.015	0.01413	0.01345	0.01255		--
	1382	0.0175	0.01547	0.01465	0.01362	0.01282		1382	0.01708	0.01618	0.01503	0.01405	0.01245		1382	0.01581	0.01492	0.01415	0.01345	0.01254		--
	1383	0.01745	0.01542	0.01461	0.0136	0.01281		1383	0.01706	0.01611	0.01497	0.01402	0.01246		1383	0.01578	0.01486	0.01417	0.01343	0.01252		--
	1384	0.01743	0.01539	0.01456	0.01361	0.01279		1384	0.01701	0.01606	0.01492	0.01401	0.01245		1384	0.01576	0.01481	0.01415	0.01344	0.01249		--
	1385	0.01742	0.01536	0.01456	0.0136	0.0128		1385	0.01695	0.01602	0.01488	0.01398	0.01246		1385	0.01575	0.01479	0.01413	0.01343	0.01248		--
	1386	0.0174	0.01536	0.01454	0.0136	0.01277		1386	0.01694	0.016	0.01482	0.01398	0.01246		1386	0.01576	0.01479	0.01412	0.0134	0.01247		--
	1387	0.01742	0.01534	0.01455	0.0136	0.01276		1387	0.01692	0.01601	0.01481	0.01399	0.01247		1387	0.01574	0.01477	0.01412	0.0134	0.01245		--
	1388	0.0174	0.01531	0.01456	0.01358	0.01273		1388	0.01697	0.016	0.01476	0.014	0.01246		1388	0.01574	0.01478	0.01412	0.01336	0.01243		--
	1389	0.01739	0.01528	0.01458	0.01359	0.01273		1389	0.01693	0.01601	0.01477	0.01399	0.01246		1389	0.0157	0.01481	0.01415	0.01338	0.01243		--
	1390	0.01737	0.01527	0.01459	0.0136	0.01272		1390	0.01694	0.01599	0.01474	0.01397	0.01243		1390	0.01566	0.01478	0.01413	0.01333	0.01242		--
	1391	0.01738	0.01528	0.01462	0.0136	0.01275		1391	0.01695	0.01599	0.01474	0.01394	0.01242		1391	0.01564	0.01477	0.01414	0.0133	0.01242		--
	1392	0.01737	0.01529	0.01462	0.01358	0.01273		1392	0.01691	0.01598	0.01472	0.01387	0.01242		1392	0.01562	0.01475	0.01412	0.01327	0.01242		--
	1393	0.01735	0.01524	0.01461	0.01358	0.01271		1393	0.01685	0.01598	0.01472	0.01387	0.0124		1393	0.01559	0.01472	0.01413	0.01326	0.01242		--
	1394	0.01734	0.01521	0.01461	0.01355	0.01267		1394	0.01676	0.01598	0.01466	0.01382	0.01239		1394	0.01552	0.01467	0.01411	0.01323	0.01241		--
	1395	0.01729	0.0152	0.01458	0.01354	0.01266		1395	0.01673	0.01595	0.01465	0.01381	0.01241		1395	0.01548	0.01462	0.01407	0.01321	0.01242		--
	1396	0.01725	0.01518	0.01455	0.01349	0.01266		1396	0.01669	0.01593	0.01465	0.0138	0.01243		1396	0.01547	0.01463	0.01405	0.01321	0.01242		--
	1397	0.01723	0.01514	0.01451	0.01349	0.01264		1397	0.01667	0.01589	0.01463	0.01378	0.01241		1397	0.01547	0.01465	0.01404	0.0132	0.01242		--
	1398	0.01719	0.01508	0.01448	0.01345	0.01266		1398	0.01661	0.01587	0.01461	0.01377	0.01242		1398	0.01546	0.01463	0.01401	0.0132	0.01243		--
	1399	0.01718	0.01503	0.01448	0.01343	0.01269		1399	0.0166	0.01585	0.01461	0.01377	0.01244		1399	0.01543	0.01463	0.01401	0.01319	0.01243		--
	1400	0.01713	0.015	0.01445	0.0134	0.01268		1400	0.01658	0.01583	0.01463	0.01375	0.01242		1400	0.01543	0.01462	0.01398	0.01321	0.01242		--
	1401	0.01711	0.01498	0.01443	0.01339	0.01268		1401	0.01654	0.01579	0.01462	0.01373	0.01242		1401	0.0154	0.01463	0.01397	0.01319	0.01242		--
	1402	0.01706	0.01498	0.01443	0.01335	0.01266		1402	0.01654	0.01574	0.01461	0.01373	0.0124		1402	0.01539	0.01462	0.01395	0.0132	0.01241		--
	1403	0.01699	0.01497	0.01443	0.01335	0.01266		1403	0.01656	0.01572	0.0146	0.01373	0.01238		1403	0.01537	0.01463	0.01392	0.01322	0.01238		--
	1404	0.01695	0.01496	0.01441	0.01333	0.01267		1404	0.01651	0.01567	0.01458	0.01371	0.01235		1404	0.01537	0.01462	0.01386	0.01325	0.01239		--
	1405	0.0169	0.01493	0.01441	0.01332	0.01267		1405	0.0165	0.01568	0.01456	0.01373	0.01233		1405	0.01536	0.01461	0.01385	0.01326	0.01237		--
	1406	0.01692	0.01492	0.01438	0.01331	0.01265		1406	0.0165	0.01568	0.01455	0.01376	0.01231		1406	0.01535	0.0146	0.01384	0.01328	0.01234		--
	1407	0.01688	0.01489	0.01439	0.01332	0.01265		1407	0.01651	0.0157	0.01456	0.01374	0.0123		1407	0.01531	0.01455	0.01385	0.01327	0.01234		--
	1408	0.01685	0.01484	0.01436	0.01331	0.01264		1408	0.01647	0.01569	0.01453	0.01371	0.01227		1408	0.01528	0.01452	0.01387	0.01325	0.01232		--
	1409	0.01679	0.01479	0.01435	0.01333	0.01265		1409	0.01643	0.0157	0.01453	0.01368	0.01228		1409	0.01523	0.0145	0.01384	0.01324	0.01232		--
	1410	0.01677	0.01478	0.01435	0.01331	0.01266		1410	0.01644	0.01569	0.0145	0.01364	0.01226		1410	0.01523	0.01446	0.01385	0.0132	0.01233		--
	1411	0.01676	0.01478	0.01435	0.01332	0.01267		1411	0.01638	0.01572	0.01448	0.01361	0.01226		1411	0.01521	0.01445	0.01389	0.01319	0.01232		--
	1412	0.01674	0.01473	0.01434	0.01333	0.01266		1412	0.01633	0.0157	0.01446	0.01359	0.01228		1412	0.01518	0.01441	0.01389	0.01319	0.01235		--
	1413	0.01671	0.01471	0.01431	0.01332	0.01263		1413	0.01628	0.01567	0.01446	0.01361	0.01228		1413	0.01517	0.01438	0.01391	0.01319	0.01234		--
	1414	0.01668	0.01465	0.0143	0.01329	0.01263		1414	0.01623	0.01567	0.01445	0.01358	0.01229		1414	0.01513	0.01436	0.0139	0.01317	0.01234		--
	1415	0.01665	0.01466	0.01427	0.01331	0.01262		1415	0.01623	0.01563	0.01443	0.01358	0.0123		1415	0.01514	0.01435	0.01389	0.01316	0.01235		--
	1416	0.01663	0.01462	0.01426	0.0133	0.01262		1416	0.01618	0.01563	0.01441	0.01356	0.01233		1416	0.01512	0.01436	0.01389	0.01314	0.01235		--
	1417	0.01662	0.01459	0.01423	0.01334	0.0126		1417	0.01615	0.0156	0.01438	0.01355	0.01231		1417	0.01512	0.01435	0.01391	0.01311	0.01237		--
	1418	0.01659	0.01455	0.01424	0.01336	0.0126		1418	0.0161	0.01553	0.01437	0.01354	0.0123		1418	0.01508	0.01434	0.01389	0.01309	0.01239		--
	1419	0.01656	0.01453	0.01422	0.01336	0.01257		1419	0.01612	0.01546	0.01436	0.01353	0.0123		1419	0.01506	0.01432	0.01387	0.01309	0.01238		--
	1420	0.01652	0.01457	0.01419	0.01336	0.01253		1420	0.01609	0.01537	0.01436	0.01352	0.01229		1420	0.01504	0.01433	0.01383	0.01304	0.01237		--
	1421	0.01648	0.01457	0.01415	0.01335	0.01252		1421	0.01608	0.0153	0.01434	0.01351	0.0123		1421	0.01499	0.01434	0.01381	0.01302	0.01237		--
	1422	0.01639	0.01456	0.01411	0.0133	0.01247		1422	0.01609	0.01527	0.01431	0.01352	0.01228		1422	0.01498	0.01432	0.01377	0.013	0.01235		--
	1423	0.01634	0.01453	0.01409	0.01327	0.01247		1423	0.01606	0.01525	0.01428	0.01352	0.01228		1423	0.01493	0.0143	0.01372	0.01297	0.01233		--
	1424	0.01629	0.0145	0.01406	0.01323	0.01248		1424	0.01603	0.01518	0.01425	0.01353	0.01228		1424	0.0149	0.01431	0.01367	0.01294	0.01234		--
	1425	0.01625	0.01449	0.01404	0.01323	0.01245		1425	0.016	0.01516	0.01422	0.01354	0.01226		1425	0.01484	0.01428	0.01368	0.01293	0.0123		--
	1426	0.01623	0.01449	0.01401	0.01322	0.01242		1426	0.01593	0.01515	0.01421	0.01353	0.01226		1426	0.01479	0.01426	0.01363	0.01293	0.01229		--
	1427	0.01615	0.01446	0.014	0.01322	0.01243		1427	0.01587	0.01514	0.01419	0.01347	0.01225		1427	0.01475	0.01422	0.01362	0.01289	0.01229		--
	1428	0.0161	0.01441	0.01398	0.01315	0.01246		1428	0.01582	0.01513	0.01418	0.01346	0.01224		1428	0.01472	0.0142	0.01358	0.01287	0.01228		--
	1429	0.01602	0.01437	0.01398	0.01314	0.01247		1429	0.01581	0.01509	0.01417	0.01346	0.01222		1429	0.01469	0.01419	0.01356	0.01284	0.01229		--
	1430	0.01596	0.01435	0.01396	0.01313	0.01248		1430	0.01578	0.01509	0.01414	0.01346	0.0122		1430	0.01467	0.01416	0.01356	0.01285	0.01227		--
	1431	0.01591	0.01433	0.01396	0.01313	0.01246		1431	0.01571	0.01507	0.01411	0.01349	0.01221		1431	0.01462	0.01413	0.01356	0.01285	0.01224		--
	1432	0.0159	0.01428	0.01396	0.01307	0.01243		1432	0.01565	0.01501	0.0141	0.01349	0.01221		1432	0.01461	0.01409	0.01354	0.01287	0.01223		--
	1433	0.01583	0.01424	0.01394	0.01303	0.01241		1433	0.01559	0.01496	0.01409	0.0135	0.01216		1433	0.01461	0.01407	0.01352	0.01288	0.01221		--
	1434	0.01578	0.01421	0.01394	0.01303	0.01241		1434	0.01552	0.01494	0.0141	0.01348	0.01216		1434	0.01456	0.01403	0.01352	0.01287	0.01221		--
	1435	0.01577	0.01421	0.01393	0.01304	0.01239		1435	0.01548	0.01491	0.0141	0.01344	0.01214		1435	0.01456	0.014	0.01351	0.01286	0.0122		--
	1436	0.01576	0.01418	0.01392	0.01302	0.01238		1436	0.0154	0.01487	0.01409	0.01339	0.01213		1436	0.01452	0.01399	0.01349	0.01284	0.0122		--
	1437	0.01572	0.01418	0.0139	0.01302	0.01238		1437	0.01535	0.01478	0.01409	0.01336	0.01208		1437	0.01451	0.01397	0.01348	0.01283	0.0122		--
	1438	0.01569	0.01414	0.01387	0.01301	0.01236		1438	0.01536	0.0147	0.01406	0.01333	0.01206		1438	0.01447	0.01397	0.01346	0.01283	0.0122		--
	1439	0.01565	0.01414	0.01386	0.01299	0.01236		1439	0.01534	0.01465	0.01406	0.01328	0.01204		1439	0.01446	0.01394	0.01347	0.01281	0.01219		--
	1440	0.01562	0.01414	0.01382	0.01295	0.01236		1440	0.01532	0.01459	0.01404	0.01324	0.01201		1440	0.01441	0.01394	0.01343	0.01276	0.01217		--
	1441	0.01557	0.0141	0.01379	0.01292	0.01237		1441	0.01534	0.01455	0.01401	0.01322	0.01201		1441	0.01439	0.01391	0.01342	0.01275	0.01218		--
	1442	0.01553	0.01409	0.01379	0.01287	0.01237		1442	0.0153	0.01452	0.014	0.01321	0.012		1442	0.01437	0.01388	0.01342	0.01273	0.0122		--
	1443	0.0155	0.01407	0.01378	0.01282	0.01238		1443	0.0153	0.01448	0.01398	0.0132	0.012		1443	0.01432	0.01385	0.0134	0.01272	0.01219		--
	1444	0.01546	0.01406	0.01375	0.0128	0.01235		1444	0.01526	0.01444	0.01394	0.01319	0.01199		1444	0.01431	0.01385	0.01341	0.0127	0.01221		--
	1445	0.01538	0.01407	0.01373	0.01279	0.01235		1445	0.01522	0.01444	0.0139	0.01315	0.01199		1445	0.01429	0.01381	0.01338	0.0127	0.0122		--
	1446	0.01534	0.01404	0.01371	0.01277	0.01236		1446	0.01518	0.01444	0.01386	0.01315	0.01201		1446	0.01428	0.01378	0.01333	0.0127	0.0122		--
	1447	0.01526	0.01403	0.01368	0.01276	0.01237		1447	0.01513	0.01441	0.01382	0.01314	0.01204		1447	0.01428	0.01377	0.0133	0.01268	0.01219		--
	1448	0.01522	0.01399	0.01368	0.01275	0.01238		1448	0.01512	0.01438	0.01381	0.01312	0.01204		1448	0.01423	0.01376	0.01326	0.01266	0.01216		--
	1449	0.01515	0.01397	0.01366	0.01274	0.01233		1449	0.01506	0.01435	0.01378	0.0131	0.01204		1449	0.0142	0.01376	0.01323	0.01266	0.01212		--
	1450	0.01509	0.01395	0.01361	0.01274	0.0123		1450	0.01499	0.01438	0.01375	0.01311	0.01206		1450	0.01416	0.01374	0.0132	0.01265	0.01205		--
	1451	0.01505	0.01391	0.0136	0.0127	0.01225		1451	0.01491	0.01434	0.01372	0.01312	0.01209		1451	0.01416	0.01372	0.01318	0.01263	0.01201
	1452	0.01502	0.01389	0.01358	0.01266	0.01223		1452	0.01483	0.01432	0.01369	0.01307	0.01207		1452	0.01414	0.01372	0.01315	0.01262	0.012
	1453	0.01497	0.01386	0.01356	0.01266	0.01223		1453	0.01477	0.01432	0.01369	0.01304	0.01203		1453	0.01409	0.01371	0.01314	0.01259	0.012
	1454	0.01494	0.01386	0.01352	0.01265	0.01222		1454	0.01473	0.0143	0.01369	0.01298	0.01207		1454	0.01405	0.01369	0.01312	0.01257	0.01198
	1455	0.01492	0.01383	0.0135	0.01264	0.01221		1455	0.01467	0.01429	0.01365	0.01292	0.01206		1455	0.01403	0.01367	0.01307	0.01255	0.01197
	1456	0.0149	0.01381	0.01349	0.01265	0.01221		1456	0.0146	0.01427	0.01362	0.01287	0.01205		1456	0.01401	0.01365	0.01304	0.01254	0.01197
	1457	0.01483	0.01378	0.01347	0.01265	0.01223		1457	0.01456	0.01423	0.01359	0.01284	0.01204		1457	0.01398	0.01362	0.01302	0.01253	0.01196
	1458	0.01481	0.01377	0.01343	0.01266	0.01223		1458	0.01454	0.01421	0.01354	0.01284	0.012		1458	0.01397	0.01361	0.013	0.01253	0.01196
	1459	0.01476	0.01375	0.01342	0.01265	0.01225		1459	0.0145	0.01417	0.01356	0.01282	0.01198		1459	0.01393	0.01357	0.01297	0.01249	0.01196
	1460	0.0147	0.0137	0.01338	0.01265	0.01222		1460	0.0145	0.01414	0.01352	0.01281	0.01195		1460	0.0139	0.01356	0.01294	0.01248	0.01195
	1461	0.01469	0.01364	0.01335	0.01265	0.01221		1461	0.01448	0.01412	0.01351	0.01282	0.01194		1461	0.01389	0.01348	0.01295	0.01248	0.01197
	1462	0.01464	0.01361	0.01332	0.01264	0.01221		1462	0.01446	0.0141	0.0135	0.0128	0.01188		1462	0.01385	0.01344	0.01295	0.01246	0.01201
	1463	0.01458	0.01357	0.01331	0.01263	0.01219		1463	0.01444	0.0141	0.01346	0.0128	0.01188		1463	0.01382	0.01343	0.01292	0.01245	0.01199
	1464	0.01454	0.01355	0.01329	0.0126	0.0122		1464	0.0144	0.01406	0.01341	0.0128	0.01187		1464	0.0138	0.01341	0.0129	0.01244	0.01201
	1465	0.01447	0.01353	0.01326	0.01259	0.01222		1465	0.01439	0.01403	0.01339	0.01278	0.01186		1465	0.0138	0.01339	0.01286	0.01246	0.01202
	1466	0.01446	0.01352	0.01325	0.01259	0.01222		1466	0.01434	0.01399	0.01337	0.01277	0.01184		1466	0.01376	0.01337	0.01284	0.01245	0.01201
	1467	0.01444	0.01356	0.01324	0.01258	0.01222		1467	0.01429	0.01395	0.01338	0.01278	0.01183		1467	0.01373	0.01337	0.01285	0.01246	0.01198
	1468	0.01443	0.01351	0.01325	0.01257	0.01221		1468	0.01428	0.01392	0.0134	0.01276	0.0118		1468	0.01368	0.01338	0.01282	0.01245	0.01199
	1469	0.01438	0.01348	0.01321	0.01253	0.01216		1469	0.01425	0.0139	0.01336	0.01277	0.0118		1469	0.01366	0.01336	0.0128	0.01243	0.01199
	1470	0.01435	0.01345	0.01319	0.01251	0.01214		1470	0.01422	0.01391	0.01336	0.01276	0.0118		1470	0.01364	0.01334	0.0128	0.01241	0.01199
	1471	0.01435	0.01345	0.01319	0.01249	0.01212		1471	0.01419	0.01387	0.01334	0.01273	0.0118		1471	0.01364	0.01331	0.0128	0.01239	0.012
	1472	0.01434	0.01345	0.0132	0.01246	0.01212		1472	0.01418	0.01386	0.01333	0.01272	0.01177		1472	0.01361	0.01331	0.0128	0.0124	0.01203
	1473	0.01433	0.01342	0.01319	0.01244	0.0121		1473	0.0142	0.01384	0.01331	0.0127	0.01176		1473	0.0136	0.01329	0.01279	0.01241	0.01202
	1474	0.0143	0.01341	0.01319	0.01243	0.01209		1474	0.0142	0.01383	0.01329	0.01266	0.01176		1474	0.01361	0.01328	0.01277	0.0124	0.012
	1475	0.01427	0.01339	0.0132	0.01244	0.01211		1475	0.01419	0.01383	0.01324	0.01264	0.01176		1475	0.01361	0.01326	0.01275	0.01239	0.01198
	1476	0.01425	0.01337	0.01315	0.01244	0.01211		1476	0.01416	0.01377	0.01322	0.01262	0.01175		1476	0.0136	0.01324	0.01274	0.01237	0.01196
	1477	0.01425	0.01335	0.01314	0.01245	0.01213		1477	0.01413	0.01373	0.01316	0.01261	0.01174		1477	0.01359	0.01321	0.01273	0.01236	0.01192
	1478	0.01425	0.01332	0.01308	0.01243	0.01214		1478	0.01412	0.01372	0.01316	0.01262	0.01172		1478	0.01357	0.01319	0.01267	0.01236	0.0119
	1479	0.0142	0.01328	0.01302	0.01243	0.01211		1479	0.01409	0.01371	0.01315	0.0126	0.01173		1479	0.01356	0.01316	0.01266	0.01235	0.0119
	1480	0.01415	0.01324	0.01297	0.01244	0.01208		1480	0.01407	0.01368	0.01312	0.01259	0.01171		1480	0.01355	0.01314	0.01266	0.01236	0.01187
	1481	0.01412	0.0132	0.01293	0.01243	0.01207		1481	0.01403	0.01365	0.01311	0.01256	0.0117		1481	0.01354	0.01311	0.01266	0.01235	0.01186
	1482	0.01408	0.0132	0.01289	0.01239	0.01206		1482	0.01403	0.01362	0.0131	0.01253	0.01168		1482	0.0135	0.01309	0.01264	0.01231	0.01187
	1483	0.01405	0.01317	0.01288	0.01238	0.01206		1483	0.01399	0.01362	0.01306	0.01255	0.0117		1483	0.01348	0.01308	0.01263	0.01235	0.01185
	1484	0.01403	0.01313	0.01283	0.01237	0.01209		1484	0.01399	0.01357	0.01302	0.01253	0.01167		1484	0.01348	0.01306	0.01263	0.01233	0.01185
	1485	0.01402	0.01315	0.01279	0.01237	0.01207		1485	0.01394	0.01356	0.01302	0.01253	0.01166		1485	0.01348	0.01303	0.01262	0.01233	0.01184
	1486	0.014	0.01316	0.01277	0.01238	0.01204		1486	0.01389	0.01353	0.01301	0.01251	0.01164		1486	0.01342	0.01299	0.01262	0.01231	0.01181
	1487	0.01398	0.01314	0.01274	0.01236	0.012		1487	0.01384	0.01349	0.01301	0.01253	0.01164		1487	0.0134	0.01298	0.01261	0.0123	0.01182
	1488	0.01394	0.01306	0.0127	0.01238	0.01196		1488	0.01381	0.01347	0.01298	0.01249	0.01167		1488	0.01333	0.01295	0.01254	0.01226	0.01183
	1489	0.01391	0.01301	0.01267	0.01237	0.0119		1489	0.01377	0.01346	0.01296	0.01249	0.01169		1489	0.01328	0.01288	0.01253	0.01224	0.01182
	1490	0.01386	0.01299	0.01268	0.01236	0.01188		1490	0.01373	0.01345	0.01295	0.01247	0.01167		1490	0.01326	0.01288	0.01251	0.01223	0.01184
	1491	0.01383	0.01298	0.01267	0.01234	0.01186		1491	0.01372	0.01342	0.01295	0.01246	0.01168		1491	0.01325	0.01287	0.0125	0.01221	0.01186
	1492	0.0138	0.01295	0.01268	0.01233	0.01183		1492	0.01372	0.01341	0.01291	0.01245	0.01166		1492	0.0132	0.01287	0.01248	0.01223	0.01184
	1493	0.01376	0.01289	0.0127	0.01232	0.01181		1493	0.0137	0.01339	0.01286	0.01241	0.01164		1493	0.01317	0.01288	0.01245	0.01224	0.01182
	1494	0.01374	0.0129	0.0127	0.01232	0.01181		1494	0.01367	0.01337	0.01286	0.01237	0.01161		1494	0.01315	0.01286	0.01245	0.01224	0.01181
	1495	0.01373	0.01287	0.01265	0.01233	0.01183		1495	0.01363	0.01331	0.01284	0.01237	0.01161		1495	0.01314	0.01287	0.01242	0.01224	0.01179
	1496	0.01371	0.01283	0.01262	0.01232	0.01182		1496	0.01359	0.01325	0.01282	0.01237	0.01159		1496	0.01313	0.01285	0.01239	0.01224	0.01176
	1497	0.01372	0.01281	0.01265	0.01233	0.01184		1497	0.01358	0.01325	0.01279	0.01239	0.0116		1497	0.01312	0.01284	0.01237	0.01227	0.01171
	1498	0.01366	0.01279	0.01261	0.0123	0.01183		1498	0.01358	0.01325	0.0128	0.0124	0.01158		1498	0.01311	0.01284	0.01236	0.01232	0.01172
	1499	0.01361	0.01279	0.01259	0.01231	0.01182		1499	0.01356	0.01323	0.01279	0.01241	0.01157		1499	0.01313	0.01285	0.01239	0.01233	0.01171
	1500	0.0136	0.0128	0.01257	0.0123	0.01183		1500	0.01353	0.01318	0.01277	0.0124	0.01156		1500	0.01312	0.01284	0.01241	0.01234	0.01167
	1501	0.01355	0.01278	0.01256	0.01229	0.01182		1501	0.01351	0.01318	0.01277	0.01242	0.01155		1501	0.01311	0.01282	0.01245	0.0123	0.01166
	1502	0.01354	0.01278	0.01255	0.01227	0.01183		1502	0.01353	0.01317	0.01276	0.01244	0.01154		1502	0.01308	0.0128	0.01244	0.0123	0.01166
	1503	0.01351	0.01275	0.01254	0.01228	0.01187		1503	0.01353	0.01313	0.01274	0.01246	0.01153		1503	0.01309	0.01279	0.01247	0.01229	0.01165
	1504	0.01349	0.01274	0.01249	0.01231	0.01186		1504	0.01352	0.01309	0.01273	0.01246	0.01152		1504	0.01307	0.01274	0.01247	0.01223	0.01165
	1505	0.01346	0.01277	0.01248	0.01228	0.01182		1505	0.01347	0.01309	0.01273	0.01245	0.01152		1505	0.01305	0.01271	0.01245	0.01224	0.01165
	1506	0.01341	0.01276	0.01246	0.01227	0.0118		1506	0.01346	0.01306	0.01274	0.01241	0.01153		1506	0.01302	0.01269	0.01246	0.01219	0.01165
	1507	0.01337	0.01274	0.01243	0.0122	0.01178		1507	0.01345	0.01309	0.01274	0.0124	0.01152		1507	0.01303	0.01268	0.01243	0.01215	0.01167
	1508	0.01333	0.0127	0.01241	0.01219	0.01179		1508	0.01345	0.01307	0.01273	0.01238	0.01152		1508	0.01298	0.01263	0.01243	0.01213	0.01167
	1509	0.01332	0.01268	0.01242	0.01218	0.01179		1509	0.01343	0.01306	0.01271	0.01238	0.01149		1509	0.01295	0.01261	0.01243	0.01211	0.01171
	1510	0.01328	0.01268	0.01243	0.01214	0.01175		1510	0.01341	0.01304	0.01267	0.01236	0.01146		1510	0.01294	0.0126	0.01241	0.01207	0.01172
	1511	0.01326	0.01264	0.01244	0.01215	0.01173		1511	0.01336	0.01304	0.01265	0.01233	0.01145		1511	0.01288	0.01257	0.0124	0.01205	0.01172
	1512	0.01325	0.01261	0.01246	0.01212	0.01169		1512	0.0133	0.01301	0.01262	0.01231	0.01139		1512	0.01283	0.01253	0.01236	0.01204	0.01169
	1513	0.01324	0.01259	0.01246	0.0121	0.0117		1513	0.01325	0.01301	0.01261	0.01228	0.01137		1513	0.01281	0.01251	0.01235	0.01203	0.01172
	1514	0.01326	0.01257	0.01244	0.01209	0.01168		1514	0.01321	0.01295	0.0126	0.01229	0.01138		1514	0.01279	0.01249	0.01233	0.01202	0.01171
	1515	0.01327	0.01255	0.01244	0.01208	0.0117		1515	0.01319	0.01295	0.01259	0.0123	0.01139		1515	0.01275	0.01251	0.0123	0.01202	0.01171
	1516	0.01325	0.01254	0.01245	0.0121	0.01169		1516	0.01319	0.01294	0.01257	0.01231	0.01141		1516	0.01274	0.0125	0.01229	0.01205	0.01168
	1517	0.01325	0.01254	0.01248	0.01214	0.0117		1517	0.01318	0.01296	0.01258	0.01231	0.01142		1517	0.01271	0.0125	0.01228	0.01209	0.01169
	1518	0.01326	0.01256	0.01247	0.01216	0.01172		1518	0.01318	0.01296	0.01258	0.0123	0.01144		1518	0.0127	0.0125	0.01228	0.01214	0.01173
	1519	0.01327	0.01259	0.01247	0.01219	0.01176		1519	0.01317	0.01298	0.0126	0.01234	0.01148		1519	0.0127	0.01253	0.0123	0.01216	0.01173
	1520	0.0133	0.01264	0.01249	0.01222	0.01182		1520	0.01316	0.013	0.01261	0.01238	0.01156		1520	0.0127	0.01256	0.01232	0.01219	0.01176
	1521	0.01329	0.01266	0.01252	0.01225	0.01189		1521	0.01319	0.01305	0.01266	0.01242	0.01166		1521	0.01271	0.01258	0.01236	0.01221	0.0118
	1522	0.01333	0.01271	0.01254	0.01231	0.01196		1522	0.01324	0.01306	0.01271	0.01245	0.01173		1522	0.01276	0.01261	0.01237	0.01229	0.01186
	1523	0.01335	0.01274	0.01254	0.01234	0.01201		1523	0.01329	0.01311	0.01275	0.01248	0.01181		1523	0.0128	0.01264	0.01241	0.01232	0.01194
	1524	0.01338	0.01278	0.01255	0.01238	0.01204		1524	0.01332	0.01316	0.01278	0.01252	0.01188		1524	0.01283	0.01267	0.01243	0.01237	0.01201
	1525	0.0134	0.01284	0.01257	0.0124	0.01207		1525	0.01337	0.01323	0.01279	0.01255	0.01194		1525	0.01287	0.01273	0.01249	0.01243	0.01205
	1526	0.01341	0.01287	0.01261	0.01241	0.01212		1526	0.01343	0.01323	0.01282	0.01256	0.01199		1526	0.0129	0.01277	0.01253	0.0124	0.0121
	1527	0.01339	0.01288	0.01262	0.01242	0.01217		1527	0.01345	0.01327	0.01282	0.0126	0.01203		1527	0.0129	0.01279	0.01257	0.01242	0.01215
	1528	0.01338	0.01289	0.01262	0.01246	0.01219		1528	0.01344	0.01323	0.01281	0.01256	0.01207		1528	0.01291	0.01279	0.01263	0.01242	0.01218
	1529	0.01337	0.01289	0.01264	0.01244	0.01219		1529	0.01342	0.01321	0.01279	0.01256	0.01206		1529	0.0129	0.01279	0.01264	0.01241	0.01218
	1530	0.01332	0.01285	0.01264	0.01242	0.01213		1530	0.01336	0.01318	0.01277	0.01253	0.01205		1530	0.01288	0.01277	0.01265	0.01239	0.01215
	1531	0.01325	0.01279	0.01262	0.01241	0.01211		1531	0.0133	0.01311	0.01271	0.01249	0.012		1531	0.01283	0.01271	0.01261	0.01235	0.01212
	1532	0.0132	0.01275	0.01259	0.01234	0.01206		1532	0.01324	0.01303	0.01268	0.01245	0.01196		1532	0.01277	0.01266	0.01256	0.01228	0.01207
	1533	0.01312	0.01268	0.01252	0.01226	0.01202		1533	0.01316	0.01296	0.01262	0.01239	0.01189		1533	0.01272	0.0126	0.01252	0.01219	0.01202
	1534	0.01304	0.01259	0.01249	0.01218	0.01193		1534	0.0131	0.01287	0.01255	0.01231	0.0118		1534	0.01265	0.01254	0.01245	0.01214	0.01196
	1535	0.01295	0.01253	0.01241	0.01212	0.01187		1535	0.01304	0.01281	0.01251	0.01224	0.01172		1535	0.0126	0.01249	0.01236	0.01208	0.01188
	1536	0.01285	0.01244	0.01235	0.01204	0.01181		1536	0.01295	0.01272	0.01246	0.01218	0.01165		1536	0.01253	0.01242	0.01226	0.01205	0.01184
	1537	0.01278	0.0124	0.01231	0.01198	0.01174		1537	0.01288	0.01265	0.01239	0.0121	0.01157		1537	0.01245	0.01235	0.01218	0.01201	0.01178
	1538	0.01271	0.01235	0.01224	0.01188	0.01172		1538	0.0128	0.01258	0.01231	0.01204	0.01152		1538	0.01238	0.01228	0.01208	0.01195	0.01168
	1539	0.01262	0.0123	0.01221	0.01182	0.01165		1539	0.01273	0.01254	0.01226	0.01204	0.01144		1539	0.01235	0.01224	0.01201	0.01192	0.01163
	1540	0.01257	0.01227	0.0122	0.01179	0.01162		1540	0.01267	0.01248	0.01223	0.01198	0.0114		1540	0.01233	0.01218	0.01195	0.01187	0.01157
	1541	0.01253	0.01223	0.01215	0.01176	0.01157		1541	0.01265	0.01244	0.0122	0.01195	0.01138		1541	0.01232	0.01215	0.01191	0.01187	0.01151
	1542	0.01252	0.01222	0.01212	0.01172	0.0115		1542	0.01262	0.0124	0.01219	0.0119	0.01134		1542	0.0123	0.01212	0.01186	0.01184	0.01151
	1543	0.01249	0.0122	0.01207	0.0117	0.01146		1543	0.0126	0.01243	0.01212	0.01186	0.01131		1543	0.0123	0.01211	0.01184	0.0118	0.01147
	1544	0.01249	0.01219	0.01205	0.01167	0.01147		1544	0.01258	0.01238	0.0121	0.01183	0.0113		1544	0.01228	0.01209	0.01182	0.01178	0.01143
	1545	0.0125	0.01215	0.01205	0.01167	0.01148		1545	0.01259	0.01235	0.01205	0.01182	0.01132		1545	0.01225	0.01208	0.01181	0.01174	0.01141
	1546	0.01249	0.0121	0.01206	0.01168	0.01149		1546	0.01256	0.01229	0.01205	0.01181	0.01138		1546	0.01225	0.01209	0.0118	0.01169	0.01143
	1547	0.01249	0.01205	0.01205	0.0117	0.01149		1547	0.01255	0.01227	0.01204	0.01182	0.01139		1547	0.01224	0.01208	0.01182	0.01171	0.01145
	1548	0.01249	0.01206	0.01205	0.01171	0.01145		1548	0.01252	0.01226	0.01203	0.01178	0.01139		1548	0.01225	0.01208	0.01183	0.01171	0.01144
	1549	0.0125	0.012	0.01206	0.01169	0.01143		1549	0.01252	0.01224	0.012	0.01182	0.01137		1549	0.01225	0.01207	0.01183	0.0117	0.01143
	1550	0.01248	0.01195	0.01204	0.01171	0.01143		1550	0.01249	0.01221	0.01198	0.01181	0.01138		1550	0.01224	0.01205	0.01178	0.01167	0.01142
	1551	0.01246	0.01193	0.01202	0.01171	0.0114		1551	0.01246	0.0122	0.01198	0.01184	0.01135		1551	0.01222	0.01206	0.01176	0.01167	0.01141
	1552	0.01247	0.01192	0.01199	0.01171	0.0114		1552	0.01242	0.0122	0.01201	0.0118	0.01134		1552	0.01219	0.01203	0.01177	0.01165	0.0114
	1553	0.01245	0.01189	0.01191	0.01173	0.01138		1553	0.01239	0.01221	0.01199	0.01178	0.01133		1553	0.01219	0.01201	0.01177	0.01162	0.01143
	1554	0.01243	0.01187	0.01191	0.01173	0.01136		1554	0.01239	0.0122	0.01199	0.01175	0.0113		1554	0.01215	0.01202	0.01176	0.01162	0.01145
	1555	0.01241	0.01187	0.01184	0.01169	0.01138		1555	0.01235	0.0122	0.012	0.01176	0.0113		1555	0.01211	0.012	0.01178	0.01163	0.01142
	1556	0.01238	0.01189	0.01183	0.01163	0.0114		1556	0.01233	0.01222	0.012	0.01172	0.0113		1556	0.01208	0.01198	0.01178	0.01164	0.01143
	1557	0.01235	0.0119	0.01179	0.01162	0.01137		1557	0.01231	0.01219	0.01199	0.01169	0.01125		1557	0.01206	0.01198	0.0118	0.01161	0.01143
	1558	0.01232	0.01192	0.01177	0.01159	0.01135		1558	0.01227	0.01218	0.01196	0.01166	0.01127		1558	0.01207	0.01195	0.01181	0.0116	0.01136
	1559	0.0123	0.01193	0.01176	0.01162	0.01133		1559	0.01226	0.01216	0.01194	0.01165	0.01121		1559	0.01207	0.01193	0.01182	0.01161	0.01134
	1560	0.01229	0.01196	0.01174	0.01162	0.01131		1560	0.01225	0.01213	0.01192	0.01161	0.01125		1560	0.01205	0.01188	0.01184	0.01161	0.0113
	1561	0.01227	0.01194	0.01169	0.01158	0.01129		1561	0.01223	0.01212	0.01188	0.01158	0.01127		1561	0.01204	0.01192	0.01185	0.01163	0.01127
	1562	0.01225	0.01196	0.01169	0.01156	0.0113		1562	0.01223	0.01212	0.01187	0.01155	0.01128		1562	0.01202	0.0119	0.01186	0.01163	0.01127
	1563	0.01223	0.01194	0.01165	0.01156	0.0113		1563	0.01226	0.0121	0.01185	0.01157	0.01126		1563	0.01203	0.01188	0.01186	0.01162	0.01126
	1564	0.01221	0.01192	0.01165	0.01154	0.0113		1564	0.01227	0.01207	0.01186	0.0116	0.01129		1564	0.01201	0.01188	0.01185	0.01166	0.0113
	1565	0.01221	0.01184	0.01168	0.01156	0.01125		1565	0.01229	0.01205	0.01183	0.01164	0.01131		1565	0.01201	0.01185	0.01184	0.01168	0.01133
	1566	0.01221	0.01181	0.01167	0.01157	0.01121		1566	0.01228	0.01201	0.01182	0.01165	0.01132		1566	0.01202	0.01187	0.01184	0.01167	0.01136
	1567	0.01218	0.01177	0.0117	0.01156	0.01117		1567	0.01228	0.012	0.01181	0.01165	0.01126		1567	0.01199	0.01184	0.01184	0.01165	0.01139
	1568	0.01215	0.01175	0.0117	0.01157	0.01117		1568	0.01224	0.01206	0.01179	0.01167	0.01124		1568	0.01196	0.01184	0.01179	0.01159	0.01141
	1569	0.01215	0.01169	0.01167	0.01158	0.01116		1569	0.01222	0.01204	0.01176	0.01169	0.0112		1569	0.01198	0.01183	0.01176	0.01158	0.01142
	1570	0.01215	0.01169	0.01168	0.0116	0.01116		1570	0.01219	0.01205	0.01177	0.0117	0.01119		1570	0.01194	0.01183	0.01169	0.01157	0.01143
	1571	0.01214	0.0117	0.0117	0.01161	0.01115		1571	0.01217	0.01204	0.01179	0.01169	0.01113		1571	0.01191	0.01183	0.0117	0.01159	0.01146
	1572	0.01214	0.01171	0.0117	0.01161	0.01117		1572	0.01215	0.01204	0.01178	0.01168	0.01113		1572	0.0119	0.01177	0.01169	0.01156	0.01149
	1573	0.01211	0.01169	0.01168	0.0116	0.01118		1573	0.01214	0.01205	0.01173	0.01167	0.0111		1573	0.01191	0.01176	0.01167	0.01152	0.01152
	1574	0.0121	0.01173	0.01169	0.01153	0.01122		1574	0.01211	0.01203	0.0117	0.01166	0.01105		1574	0.0119	0.01174	0.01164	0.01151	0.01152
	1575	0.01207	0.01174	0.01165	0.01152	0.01127		1575	0.01208	0.01204	0.01175	0.01166	0.01107		1575	0.01191	0.01171	0.01166	0.01152	0.01147
	1576	0.01205	0.01174	0.01166	0.0115	0.01129		1576	0.01206	0.01202	0.01175	0.01164	0.01106		1576	0.01191	0.01171	0.01164	0.01146	0.01144
	1577	0.01205	0.01173	0.01165	0.01148	0.01131		1577	0.01204	0.01198	0.01175	0.01164	0.01105		1577	0.01192	0.01169	0.01163	0.01145	0.01142
	1578	0.01204	0.01174	0.01164	0.01147	0.01132		1578	0.01203	0.01196	0.01168	0.01161	0.01107		1578	0.01193	0.01168	0.01162	0.0115	0.01137
	1579	0.01203	0.01173	0.01162	0.01148	0.01133		1579	0.01204	0.01192	0.01164	0.01162	0.01108		1579	0.01193	0.01167	0.01159	0.01151	0.01135
	1580	0.01203	0.01173	0.01164	0.01144	0.01132		1580	0.01203	0.01188	0.01164	0.01163	0.01112		1580	0.01191	0.01166	0.0116	0.01151	0.01134
	1581	0.01203	0.0117	0.0116	0.0114	0.01131		1581	0.01205	0.01189	0.01164	0.01161	0.01114		1581	0.01194	0.01171	0.01157	0.0115	0.01131
	1582	0.01202	0.01169	0.01159	0.01142	0.01132		1582	0.01206	0.01185	0.01165	0.01159	0.01117		1582	0.01192	0.01171	0.01153	0.01151	0.0113
	1583	0.01202	0.01166	0.01156	0.01139	0.01128		1583	0.01206	0.01183	0.01163	0.01159	0.01116		1583	0.01191	0.01172	0.01154	0.0115	0.01132
	1584	0.012	0.01165	0.01155	0.0114	0.01127		1584	0.01203	0.01187	0.01164	0.01158	0.01118		1584	0.01186	0.01178	0.01157	0.01149	0.01131
	1585	0.01201	0.01162	0.01158	0.01139	0.01125		1585	0.01206	0.01184	0.01161	0.01159	0.01118		1585	0.01184	0.01179	0.0116	0.01148	0.0113
	1586	0.01199	0.01163	0.01157	0.01141	0.01125		1586	0.012	0.01183	0.01165	0.01157	0.01117		1586	0.01184	0.01182	0.01161	0.01143	0.01131
	1587	0.01195	0.0116	0.01153	0.01141	0.01126		1587	0.01197	0.01185	0.01168	0.01155	0.01115		1587	0.01179	0.01181	0.01162	0.0114	0.01131
	1588	0.01194	0.01159	0.01149	0.01141	0.01127		1588	0.01191	0.01186	0.01169	0.01153	0.01112		1588	0.01177	0.01184	0.01159	0.01141	0.01133
	1589	0.01195	0.0116	0.01147	0.01138	0.01122		1589	0.01191	0.01183	0.0117	0.0115	0.01112		1589	0.01176	0.01185	0.0116	0.01138	0.01132
	1590	0.01195	0.01159	0.01152	0.01138	0.0112		1590	0.01189	0.01183	0.01174	0.01148	0.01113		1590	0.01174	0.01182	0.01158	0.01136	0.01132
	1591	0.01195	0.01159	0.01151	0.01138	0.01119		1591	0.01188	0.01182	0.01174	0.01148	0.01114		1591	0.01172	0.0118	0.01158	0.01136	0.01133
	1592	0.01195	0.01159	0.0115	0.01139	0.01119		1592	0.01188	0.01181	0.01173	0.01148	0.01115		1592	0.01172	0.01178	0.01157	0.01135	0.01134
	1593	0.01195	0.01158	0.01148	0.01139	0.01119		1593	0.01189	0.0118	0.01172	0.01148	0.01116		1593	0.01171	0.01175	0.01156	0.01135	0.01135
	1594	0.01194	0.01158	0.01146	0.01139	0.01119		1594	0.01189	0.01179	0.01171	0.01149	0.01118		1594	0.01172	0.01171	0.01155	0.01135	0.01136
	1595	0.01194	0.01158	0.01144	0.0114	0.0112		1595	0.0119	0.01178	0.0117	0.0115	0.0112		1595	0.01172	0.01166	0.01153	0.01135	0.01138
	1596	0.01194	0.01158	0.01141	0.01141	0.0112		1596	0.01192	0.01176	0.01168	0.01151	0.01122		1596	0.01173	0.01161	0.01152	0.01136	0.01139
	1597	0.01193	0.01158	0.01138	0.01142	0.01122		1597	0.01193	0.01175	0.01165	0.01153	0.01124		1597	0.01174	0.01155	0.0115	0.01137	0.01141
	1598	0.01193	0.01158	0.01135	0.01143	0.01123		1598	0.01195	0.01173	0.01163	0.01155	0.01126		1598	0.01176	0.01148	0.01149	0.01138	0.01143
	1599	0.01193	0.01158	0.01132	0.01144	0.01125		1599	0.01197	0.01172	0.0116	0.01157	0.01129		1599	0.01178	0.01141	0.01147	0.01139	0.01146
	1600	0.01193	0.01159	0.01128	0.01145	0.01127		1600	0.012	0.0117	0.01157	0.0116	0.01132		1600	0.01181	0.01133	0.01145	0.01141	0.01148

## Sheet: Supplentary Fig.15d
Supplentary Fig.15d		2TT-oC26B		2TT-oC610B		2TT-oC6B
	0.091	1.263	0.091	1.264	0.084	1.233
	0.062	1.2165	0.078	1.244	0.067	1.216
	0.052	1.203	0.06	1.2115	0.053	1.199
	0.0415	1.183	0.043	1.195	0.039	1.182
	0.027	1.15	0.017	1.14	0.025	1.157

## Sheet: Supplemtary Fig.16
Supplemtary Fig.16		2TT-oC26B		2TT-oC610		2TT-oC6B		IR26
	0.091	25.8	0.091	23.085	0.084	19.93	0.11804	6.05
	0.062	20.53	0.078	21.24	0.067	18.19	0.08968	5.85
	0.052	18.57	0.06	18.3	0.053	15.88	0.06549	5.7
	0.0415	15.14	0.043	15.51	0.039	13.71	0.03021	5.5
	0.027	12.78	0.017	11	0.025	11.2	0.01034	5.35
